# Supplementary material for: Bridging the gap between in vitro and in vivo: Dose and schedule predictions for the ATR inhibitor AZD6738
Source: Sci Rep. 2015 Aug 27;5:13545. doi: 10.1038/srep13545 (PMC4550834; doi:10.1038/srep13545)
Supplement: Supplementary Information [file srep13545-s2.xls]

## Sheet: yH2AX-nowash
Time	0 uM Sim	Time	0 uM Data	stdev	Time	0.3 uM Sim	Time	0.3 uM Data	stdev	Time	1 uM Sim	Time	1 uM Data	stdev	Time	3 uM Sim	Time	3 uM Data	stdev	Time	10 uM Sim	Time	10 uM Data	stdev	Time	30 uM Sim	Time	30 uM Data	stdev
0	5.43696	2	2.14	0.563383	0	5.43696	2	2.935	0.594234	0	5.43696	2	17.35	3.31381	0	5.43696	2	36.01	2.42402	0	5.43696	2	39.3838	2.62158	0	5.43696	2	35.365	2.21284
1	5.33443	4	2.2	0.453284	1	5.55414	4	6.14875	1.00259	1	6.05177	4	29.1162	3.47142	1	7.3264	4	46.4738	4.0852	1	10.0183	4	47.9825	2.31784	1	11.7898	4	45.6625	1.74661
2	5.30058	8	2.8975	1.21796	2	5.91339	8	7.40875	1.99268	2	7.35797	8	36.0525	4.34789	2	11.0137	8	56.7212	2.61825	2	16.3036	8	59.3488	1.99257	2	18.1111	8	51.37	1.10578
3	5.2818	16	1.44	0.333167	3	6.3332	16	15.6763	5.55671	3	8.9543	16	38.515	9.24648	3	15.4041	16	58.4113	8.80735	3	22.0158	16	65.2138	10.4784	3	23.6379	16	50.3462	4.19295
4	5.26736	24	1.295	0.31607	4	6.77751	24	12.915	3.42126	4	10.7546	24	45.0088	6.00876	4	20.0104	24	68.0738	2.05337	4	27.064	24	71.02	2.09797	4	28.51	24	63.9175	2.15079
5	5.25508	48	1.9325	0.437598	5	7.23754	48	11.0725	4.1784	5	12.718	48	39.475	7.47264	5	24.5307	48	65.9037	4.40011	5	31.5414	48	69.755	4.42187	5	32.8369	48	64.9225	3.25156
6	5.24447	72	1.7075	0.214068	6	7.71013	72	6.5675	3.30029	6	14.8099	72	33.4738	5.46019	6	28.8037	72	63.8162	2.67084	6	35.5373	72	67.245	2.87223	6	36.7052	72	67.6338	3.95605
7	5.23534				7	8.19336				7	16.996				7	32.7634				7	39.1246				7	40.1836
8	5.22755				8	8.68557				8	19.2425				8	36.397				8	42.362				8	43.3274
9	5.22099				9	9.18515				9	21.5177				9	39.7178				9	45.2971				9	46.1813
10	5.21552				10	9.69047				10	23.7929				10	42.7499				10	47.9687				10	48.7818
11	5.21099				11	10.1999				11	26.0434				11	45.5198				11	50.4085				11	51.1588
12	5.2073				12	10.7118				12	28.2487				12	48.0533				12	52.6429				12	53.3374
13	5.20432				13	11.2245				13	30.3922				13	50.374				13	54.694				13	55.3384
14	5.20195				14	11.7366				14	32.4616				14	52.503				14	56.5802				14	57.1795
15	5.20008				15	12.2465				15	34.4475				15	54.4587				15	58.3173				15	58.8758
16	5.19865				16	12.7527				16	36.3438				16	56.2572				16	59.9191				16	60.4404
17	5.19756				17	13.2541				17	38.1464				17	57.9127				17	61.3971				17	61.8844
18	5.19676				18	13.7492				18	39.8536				18	59.4376				18	62.7618				18	63.2178
19	5.19618				19	14.237				19	41.4649				19	60.8429				19	64.0221				19	64.4494
20	5.19578				20	14.7164				20	42.9811				20	62.1383				20	65.1861				20	65.5869
21	5.19553				21	15.1865				21	44.4041				21	63.3324				21	66.2611				21	66.6375
22	5.19539				22	15.6464				22	45.7362				22	64.4331				22	67.2536				22	67.6074
23	5.19532				23	16.0954				23	46.9805				23	65.4474				23	68.1697				23	68.5024
24	5.19532				24	16.5329				24	48.1401				24	66.3816				24	69.0146				24	69.3278
25	5.19537				25	16.9584				25	49.2186				25	67.2417				25	69.7934				25	70.0887
26	5.19544				26	17.3714				26	50.2197				26	68.0328				26	70.5108				26	70.7893
27	5.19552				27	17.7716				27	51.1472				27	68.76				27	71.171				27	71.4343
28	5.19562				28	18.1587				28	52.0048				28	69.4278				28	71.7781				28	72.0268
29	5.19573				29	18.5326				29	52.7962				29	70.0405				29	72.3358				29	72.5712
30	5.19583				30	18.8931				30	53.5253				30	70.602				30	72.8475				30	73.0706
31	5.19592				31	19.2403				31	54.1957				31	71.1161				31	73.3165				31	73.5283
32	5.19601				32	19.5741				32	54.8109				32	71.586				32	73.7459				32	73.9473
33	5.1961				33	19.8947				33	55.3744				33	72.0151				33	74.1387				33	74.3304
34	5.19617				34	20.2022				34	55.8896				34	72.4065				34	74.4974				34	74.6803
35	5.19624				35	20.4967				35	56.3597				35	72.7629				35	74.8246				35	74.9993
36	5.1963				36	20.7786				36	56.7878				36	73.087				36	75.1228				36	75.29
37	5.19635				37	21.048				37	57.1769				37	73.3813				37	75.3941				37	75.5544
38	5.1964				38	21.3052				38	57.5298				38	73.6481				38	75.6406				38	75.7947
39	5.19643				39	21.5505				39	57.8492				39	73.8897				39	75.8643				39	76.0127
40	5.19646				40	21.7843				40	58.1378				40	74.1081				40	76.067				40	76.2101
41	5.19649				41	22.0069				41	58.3979				41	74.3052				41	76.2505				41	76.3888
42	5.19651				42	22.2187				42	58.6318				42	74.4827				42	76.4163				42	76.5503
43	5.19653				43	22.42				43	58.8418				43	74.6424				43	76.5659				43	76.696
44	5.19654				44	22.6112				44	59.0298				44	74.7858				44	76.7008				44	76.8272
45	5.19655				45	22.7927				45	59.1978				45	74.9144				45	76.8221				45	76.9454
46	5.19656				46	22.9648				46	59.3476				46	75.0294				46	76.9311				46	77.0515
47	5.19657				47	23.1279				47	59.4807				47	75.1322				47	77.0289				47	77.1467
48	5.19657				48	23.2824				48	59.5989				48	75.2238				48	77.1166				48	77.2321
49	5.19658				49	23.4287				49	59.7034				49	75.3053				49	77.195				49	77.3084
50	5.19658				50	23.5672				50	59.7957				50	75.3777				50	77.265				50	77.3766
51	5.19658				51	23.698				51	59.8769				51	75.4419				51	77.3275				51	77.4375
52	5.19658				52	23.8218				52	59.9482				52	75.4987				52	77.3832				52	77.4917
53	5.19658				53	23.9387				53	60.0106				53	75.5489				53	77.4327				53	77.5398
54	5.19658				54	24.049				54	60.0651				54	75.5931				54	77.4766				54	77.5826
55	5.19658				55	24.1532				55	60.1125				55	75.6319				55	77.5156				55	77.6205
56	5.19658				56	24.2516				56	60.1536				56	75.666				56	77.55				56	77.6541
57	5.19658				57	24.3443				57	60.1891				57	75.6958				57	77.5805				57	77.6838
58	5.19658				58	24.4317				58	60.2197				58	75.7219				58	77.6074				58	77.71
59	5.19658				59	24.5141				59	60.246				59	75.7446				59	77.6311				59	77.7331
60	5.19658				60	24.5918				60	60.2685				60	75.7643				60	77.6519				60	77.7534
61	5.19658				61	24.6649				61	60.2877				61	75.7814				61	77.6702				61	77.7712
62	5.19658				62	24.7338				62	60.3039				62	75.7961				62	77.6862				62	77.7868
63	5.19658				63	24.7987				63	60.3176				63	75.8088				63	77.7002				63	77.8005
64	5.19658				64	24.8597				64	60.3291				64	75.8198				64	77.7125				64	77.8125
65	5.19658				65	24.9172				65	60.3386				65	75.8291				65	77.7232				65	77.8229
66	5.19658				66	24.9712				66	60.3466				66	75.8371				66	77.7325				66	77.832
67	5.19658				67	25.0221				67	60.3531				67	75.8439				67	77.7406				67	77.84
68	5.19658				68	25.0699				68	60.3585				68	75.8496				68	77.7476				68	77.8468
69	5.19658				69	25.1148				69	60.3628				69	75.8544				69	77.7537				69	77.8528
70	5.19658				70	25.1571				70	60.3663				70	75.8585				70	77.7589				70	77.8579
71	5.19658				71	25.1968				71	60.369				71	75.8619				71	77.7635				71	77.8624
72	5.19658				72	25.2342				72	60.3712				72	75.8647				72	77.7674				72	77.8662

## Sheet: cells-nowash
Time	0 uM Sim	Time	0 uM Data	stdev	Time	0.3 uM Sim	Time	0.3 uM Data	stdev	Time	1 uM Sim	Time	1 uM Data	stdev	Time	3 uM Sim	Time	3 uM Data	stdev	Time	10 uM Sim	Time	10 uM Data	stdev	Time	30 uM Sim	Time	30 uM Data	stdev
0	1100	2	996	59.716	0	1100	2	1081.88	53.6322	0	1100	2	1129.62	58.2603	0	1100	2	1171.14	97.7129	0	1100	2	1191.12	110.149	0	1100	2	1055.12	155.159
1	1123.08	4	850	62.295	1	1123.04	4	1040.75	217.959	1	1122.95	4	1153.62	331.309	1	1122.7	4	1291.38	567.631	1	1122.13	4	1056.62	106.721	1	1121.59	4	1049.12	147.961
2	1146.67	8	1287.5	417.592	2	1146.42	8	1447.25	392.445	2	1145.83	8	1303.88	199.723	2	1144.33	8	1224.62	113.305	2	1141.6	8	1113.62	144.422	2	1140.08	8	1228.75	211.958
3	1170.78	16	2742.75	439.691	3	1170.07	16	2479.5	414.017	3	1168.38	16	2420.25	744.384	3	1164.14	16	1784.38	513.063	3	1158.08	16	1396	633.864	3	1155.58	16	1794.88	435.421
4	1195.43	24	1857.5	409.393	4	1193.98	24	1805.62	161.411	4	1190.42	24	1226.38	185.579	4	1181.72	24	765.75	70.7627	4	1171.68	24	654.5	100.255	4	1168.24	24	629	27.1188
5	1220.63	48	3605.25	167.377	5	1218.14	48	3497.62	385.194	5	1211.78	48	1600.38	456.799	5	1196.86	48	638.75	112.539	5	1182.54	48	525.286	43.9269	5	1178.22	48	469.625	61.2581
6	1246.4	72	3753	311.173	6	1242.52	72	3928.25	376.084	6	1232.3	72	1612.88	540.548	6	1209.49	72	392.625	67.6354	6	1190.81	72	326.625	47.7312	6	1185.66	72	265.125	22.261
7	1272.77				7	1267.12				7	1251.84				7	1219.62				7	1196.64				7	1190.73
8	1299.73				8	1291.9				8	1270.25				8	1227.33				8	1200.2				8	1193.57
9	1327.31				9	1316.87				9	1287.44				9	1232.73				9	1201.62				9	1194.33
10	1355.51				10	1341.98				10	1303.31				10	1235.92				10	1201.05				10	1193.17
11	1384.35				11	1367.24				11	1317.79				11	1237.06				11	1198.65				11	1190.21
12	1413.84				12	1392.62				12	1330.84				12	1236.26				12	1194.55				12	1185.61
13	1443.99				13	1418.1				13	1342.43				13	1233.68				13	1188.89				13	1179.51
14	1474.81				14	1443.66				14	1352.55				14	1229.43				14	1181.82				14	1172.03
15	1506.31				15	1469.29				15	1361.2				15	1223.67				15	1173.45				15	1163.3
16	1538.51				16	1494.98				16	1368.4				16	1216.51				16	1163.91				16	1153.45
17	1571.41				17	1520.71				17	1374.19				17	1208.09				17	1153.32				17	1142.59
18	1605.04				18	1546.47				18	1378.6				18	1198.52				18	1141.79				18	1130.83
19	1639.39				19	1572.24				19	1381.69				19	1187.92				19	1129.43				19	1118.28
20	1674.5				20	1598.02				20	1383.52				20	1176.41				20	1116.35				20	1105.03
21	1710.36				21	1623.8				21	1384.14				21	1164.09				21	1102.62				21	1091.18
22	1747				22	1649.58				22	1383.62				22	1151.05				22	1088.35				22	1076.8
23	1784.43				23	1675.33				23	1382.03				23	1137.38				23	1073.6				23	1061.99
24	1822.67				24	1701.07				24	1379.44				24	1123.18				24	1058.47				24	1046.8
25	1861.74				25	1726.79				25	1375.92				25	1108.52				25	1043.01				25	1031.32
26	1901.64				26	1752.49				26	1371.53				26	1093.48				26	1027.29				26	1015.59
27	1942.4				27	1778.15				27	1366.35				27	1078.12				27	1011.37				27	999.688
28	1984.03				28	1803.79				28	1360.44				28	1062.51				28	995.298				28	983.647
29	2026.56				29	1829.41				29	1353.87				29	1046.7				29	979.126				29	967.522
30	2070				30	1855				30	1346.69				30	1030.75				30	962.898				30	951.353
31	2114.38				31	1880.57				31	1338.96				31	1014.69				31	946.651				31	935.178
32	2159.7				32	1906.12				32	1330.75				32	998.583				32	930.421				32	919.031
33	2206				33	1931.66				33	1322.11				33	982.455				33	914.239				33	902.941
34	2253.28				34	1957.18				34	1313.07				34	966.344				34	898.134				34	886.936
35	2301.59				35	1982.7				35	1303.7				35	950.279				35	882.129				35	871.039
36	2350.92				36	2008.22				36	1294.04				36	934.287				36	866.247				36	855.271
37	2401.31				37	2033.75				37	1284.12				37	918.393				37	850.507				37	839.649
38	2452.79				38	2059.29				38	1273.98				38	902.617				38	834.924				38	824.189
39	2505.36				39	2084.84				39	1263.65				39	886.978				39	819.514				39	808.906
40	2559.07				40	2110.43				40	1253.18				40	871.49				40	804.287				40	793.809
41	2613.92				41	2136.04				41	1242.58				41	856.169				41	789.255				41	778.909
42	2669.95				42	2161.69				42	1231.88				42	841.025				42	774.426				42	764.215
43	2727.18				43	2187.39				43	1221.11				43	826.068				43	759.807				43	749.731
44	2785.64				44	2213.15				44	1210.28				44	811.306				44	745.403				44	735.465
45	2845.35				45	2238.96				45	1199.42				45	796.747				45	731.22				45	721.419
46	2906.33				46	2264.85				46	1188.55				46	782.395				46	717.261				46	707.598
47	2968.63				47	2290.81				47	1177.67				47	768.255				47	703.528				47	694.002
48	3032.26				48	2316.86				48	1166.8				48	754.33				48	690.023				48	680.635
49	3097.25				49	2342.99				49	1155.96				49	740.623				49	676.746				49	667.495
50	3163.64				50	2369.23				50	1145.15				50	727.134				50	663.698				50	654.584
51	3231.45				51	2395.57				51	1134.38				51	713.865				51	650.879				51	641.9
52	3300.71				52	2422.03				52	1123.67				52	700.815				52	638.288				52	629.443
53	3371.46				53	2448.61				53	1113.01				53	687.985				53	625.922				53	617.211
54	3443.72				54	2475.32				54	1102.42				54	675.373				54	613.782				54	605.203
55	3517.54				55	2502.17				55	1091.9				55	662.978				55	601.864				55	593.416
56	3592.93				56	2529.15				56	1081.45				56	650.799				56	590.166				56	581.848
57	3669.94				57	2556.29				57	1071.08				57	638.834				57	578.687				57	570.496
58	3748.6				58	2583.58				58	1060.79				58	627.08				58	567.422				58	559.358
59	3828.95				59	2611.04				59	1050.58				59	615.535				59	556.37				59	548.431
60	3911.02				60	2638.66				60	1040.46				60	604.196				60	545.528				60	537.712
61	3994.85				61	2666.46				61	1030.43				61	593.062				61	534.891				61	527.197
62	4080.48				62	2694.44				62	1020.48				62	582.128				62	524.458				62	516.884
63	4167.94				63	2722.61				63	1010.62				63	571.393				63	514.225				63	506.77
64	4257.27				64	2750.98				64	1000.85				64	560.852				64	504.188				64	496.85
65	4348.53				65	2779.54				65	991.172				65	550.504				65	494.345				65	487.122
66	4441.73				66	2808.32				66	981.582				66	540.345				66	484.691				66	477.582
67	4536.94				67	2837.3				67	972.083				67	530.372				67	475.225				67	468.227
68	4634.18				68	2866.5				68	962.673				68	520.581				68	465.941				68	459.055
69	4733.51				69	2895.92				69	953.353				69	510.971				69	456.838				69	450.06
70	4834.97				70	2925.57				70	944.121				70	501.537				70	447.912				70	441.241
71	4938.6				71	2955.46				71	934.979				71	492.276				71	439.159				71	432.594
72	5044.46				72	2985.58				72	925.924				72	483.187				72	430.577				72	424.116

## Sheet: yH2AX-washout
Time	0 uM Sim	Time	0 uM Data	stdev	Time	0.3 uM Sim	Time	0.3 uM Data	stdev	Time	1 uM Sim	Time	1 uM Data	stdev	Time	3 uM Sim	Time	3 uM Data	stdev	Time	10 uM Sim	Time	10 uM Data	stdev	Time	30 uM Sim	Time	30 uM Data	stdev
0	5.43696	0	2.66333	0.787849	0	5.43696	0	2.49333	0.5617	0	5.43696	0	2.47667	0.669617	0	5.43696	0	2.7775	1.30617	0	5.43696	0	2.61	1.26377	0	5.43696	0	2.52833	1.63737
1	5.33443	1	2.838	0.375526	1	5.55414	1	1.504	0.729986	1	6.05177	1	1.47	0.454203	1	7.3264	1	1.69667	0.457763	1	10.0183	1	1.96	0.680706	1	11.7898	1	1.5	0.558247
2	5.30058	2	3.61833	1.38196	2	5.91339	2	2.96667	0.91546	2	7.35797	2	9.755	1.00608	2	11.0137	2	16.165	2.36185	2	16.3036	2	17.965	1.76659	2	18.1111	2	12.9983	2.23108
3	5.2818	4	1.10667	0.869774	3	6.3332	4	3.85667	2.87115	3	8.9543	4	13.4883	3.25002	3	15.4041	4	26.78	3.13545	3	22.0158	4	32.406	1.9883	3	23.6379	4	26.64	4.238
4	5.26736	6	2.23667	0.805254	4	6.77751	6	5.684	2.94779	4	10.7546	6	28.912	3.86284	4	20.0104	6	43.086	2.82937	4	27.064	6	42.56	3.83165	4	28.51	6	37.4483	2.66414
5	5.25508	8	4.47	1.3448	5	7.23754	8	9.39667	1.35397	5	12.718	8	34.705	2.28242	5	24.5307	8	53.52	3.96997	5	31.5414	8	50.33	2.36846	5	32.8369	8	42.17	3.47985
6	5.24447	12	2.49	0.582323	6	7.71013	12	10.592	1.01386	6	14.8099	12	39.996	3.44971	6	28.8037	12	57.86	3.76622	6	35.5373	12	54.3533	3.35847	6	36.7052	12	44.9733	2.14998
7	5.23534	16	2.83333	0.389701	7	8.19336	16	9.58167	1.63495	7	16.996	16	44.475	3.58047	7	32.7634	16	64.1933	3.00092	7	39.1246	16	59.5533	2.12293	7	40.1836	16	47.8333	5.10876
8	5.22755	17	0.778333	0.568908	8	8.68557	17	7.04833	0.954409	8	19.2425	17	36.2117	5.9484	8	36.397	17	69.4233	4.59999	8	42.362	17	67.21	2.57805	8	43.3274	17	50.3183	3.74513
9	5.22099	18	2.085	0.333512	9	9.18515	18	8.42333	1.45368	9	21.5177	18	39.265	2.53092	9	39.7178	18	62.2583	1.80017	9	45.2971	18	56.9183	1.41494	9	46.1813	18	41.2883	4.58518
10	5.21552	20	2.78167	0.23634	10	9.69047	20	4.96667	1.92248	10	23.7929	20	31.1917	7.40882	10	42.7499	20	58.9067	2.68625	10	47.9687	20	55.5483	2.6743	10	48.7818	20	42.7767	2.59059
11	5.21099	24	3.72167	1.02386	11	10.1999	24	5.31833	1.94923	11	26.0434	24	33.3733	2.48513	11	45.5198	24	53.0133	2.25844	11	50.4085	24	50.1817	7.29846	11	51.1588	24	35.8783	4.61602
12	5.2073	30	2.736	0.277723	12	10.7118	30	5.425	0.73296	12	28.2487	30	24.9433	2.121	12	48.0533	30	46.7833	4.50337	12	52.6429	30	42.825	2.70486	12	53.3374	30	41.3467	3.51338
13	5.20432	38	7.19	2.76633	13	11.2245	38	9.27667	3.26386	13	30.3922	38	21.014	5.05884	13	50.374	38	42.1533	3.36389	13	54.694	38	34.8217	5.05833	13	55.3384	38	31.3667	4.6174
14	5.20195	90	0.968333	0.507126	14	11.7366	90	1.24	0.721748	14	32.4616	90	4.765	7.31302	14	52.503	90	6.705	3.37109	14	56.5802	90	5.25833	5.06542	14	57.1795	90	4.12833	2.43053
15	5.20008				15	12.2465				15	34.4475				15	54.4587				15	58.3173				15	58.8758
16	5.19865				16	12.7527				16	36.3438				16	56.2572				16	59.9191				16	60.4404
17	5.19756				17	13.0279				17	37.8724				17	57.8556				17	61.3833				17	61.879
18	5.19676				18	12.9917				18	38.7892				18	59.1773				18	62.6796				18	63.1744
19	5.19618				19	12.7926				19	39.1449				19	60.1835				19	63.7699				19	64.2924
20	5.19578				20	12.5148				20	38.9972				20	60.8355				20	64.6098				20	65.1901
21	5.19553				21	12.2051				21	38.4113				21	61.0986				21	65.153				21	65.8204
22	5.19539				22	11.8886				22	37.458				22	60.9455				22	65.3556				22	66.1369
23	5.19532				23	11.5781				23	36.2115				23	60.3602				23	65.1792				23	66.0969
24	5.19532				24	11.2798				24	34.7466				24	59.3407				24	64.5956				24	65.6658
25	5.19537				25	10.9964				25	33.1348				25	57.9008				25	63.5892				25	64.8205
26	5.19544				26	10.7287				26	31.4417				26	56.0706				26	62.1601				26	63.5526
27	5.19552				27	10.4765				27	29.7247				27	53.8962				27	60.3255				27	61.8699
28	5.19562				28	10.2391				28	28.031				28	51.4371				28	58.12				28	59.7982
29	5.19573				29	10.0157				29	26.3972				29	48.7628				29	55.5945				29	57.3802
30	5.19583				30	9.80541				30	24.8496				30	45.9484				30	52.8129				30	54.6738
31	5.19592				31	9.60735				31	23.405				31	43.0698				31	49.8488				31	51.7485
32	5.19601				32	9.42066				32	22.0718				32	40.1987				32	46.78				32	48.6808
33	5.1961				33	9.24453				33	20.8523				33	37.3983				33	43.6837				33	45.5494
34	5.19617				34	9.07821				34	19.7436				34	34.7211				34	40.6315				34	42.4294
35	5.19624				35	8.92099				35	18.7399				35	32.2065				35	37.6853				35	39.3885
36	5.1963				36	8.77224				36	17.833				36	29.8808				36	34.8945				36	36.4828
37	5.19635				37	8.63137				37	17.014				37	27.7579				37	32.2949				37	33.7554
38	5.1964				38	8.49782				38	16.2737				38	25.8409				38	29.9085				38	31.2351
39	5.19643				39	8.37111				39	15.6033				39	24.1244				39	27.7448				39	28.9374
40	5.19646				40	8.25077				40	14.9947				40	22.5967				40	25.8027				40	26.8661
41	5.19649				41	8.13639				41	14.4403				41	21.2422				41	24.0728				41	25.0155
42	5.19651				42	8.02757				42	13.9338				42	20.0431				42	22.5403				42	23.3729
43	5.19653				43	7.92398				43	13.4693				43	18.9813				43	21.1867				43	21.9211
44	5.19654				44	7.82528				44	13.042				44	18.0391				44	19.9922				44	20.6403
45	5.19655				45	7.73118				45	12.6476				45	17.2002				45	18.937				45	19.5102
46	5.19656				46	7.6414				46	12.2825				46	16.4501				46	18.0023				46	18.5113
47	5.19657				47	7.55568				47	11.9435				47	15.7759				47	17.1711				47	17.6252
48	5.19657				48	7.4738				48	11.628				48	15.167				48	16.4282				48	16.8356
49	5.19658				49	7.39553				49	11.3336				49	14.614				49	15.7607				49	16.1284
50	5.19658				50	7.32067				50	11.0584				50	14.1094				50	15.1576				50	15.4914
51	5.19658				51	7.24905				51	10.8005				51	13.6466				51	14.6098				51	14.9145
52	5.19658				52	7.18048				52	10.5584				52	13.2205				52	14.1095				52	14.389
53	5.19658				53	7.11481				53	10.3309				53	12.8267				53	13.6504				53	13.9081
54	5.19658				54	7.05188				54	10.1166				54	12.4613				54	13.2274				54	13.466
55	5.19658				55	6.99156				55	9.91463				55	12.1215				55	12.836				55	13.0577
56	5.19658				56	6.9337				56	9.72397				56	11.8045				56	12.4728				56	12.6794
57	5.19658				57	6.8782				57	9.54379				57	11.5081				57	12.1347				57	12.3278
58	5.19658				58	6.82493				58	9.37333				58	11.2304				58	11.8191				58	12
59	5.19658				59	6.77379				59	9.21192				59	10.9699				59	11.5239				59	11.6938
60	5.19658				60	6.72468				60	9.05891				60	10.7249				60	11.2472				60	11.4071
61	5.19658				61	6.67749				61	8.91377				61	10.4944				61	10.9874				61	11.1381
62	5.19658				62	6.63215				62	8.77596				62	10.277				62	10.7431				62	10.8853
63	5.19658				63	6.58856				63	8.64503				63	10.072				63	10.5131				63	10.6475
64	5.19658				64	6.54664				64	8.52053				64	9.87824				64	10.2963				64	10.4235
65	5.19658				65	6.50632				65	8.40208				65	9.69505				65	10.0916				65	10.2121
66	5.19658				66	6.46753				66	8.2893				66	9.52166				66	9.89821				66	10.0125
67	5.19658				67	6.43021				67	8.18186				67	9.35742				67	9.71532				67	9.82382
68	5.19658				68	6.39428				68	8.07944				68	9.20171				68	9.5422				68	9.64532
69	5.19658				69	6.35968				69	7.98175				69	9.05398				69	9.37819				69	9.47629
70	5.19658				70	6.32636				70	7.88852				70	8.91371				70	9.22269				70	9.31609
71	5.19658				71	6.29427				71	7.79951				71	8.78045				71	9.07515				71	9.16416
72	5.19658				72	6.26335				72	7.71448				72	8.65374				72	8.93507				72	9.01996
73	5.19658				73	6.23355				73	7.63321				73	8.53321				73	8.80197				73	8.883
74	5.19658				74	6.20483				74	7.5555				74	8.41847				74	8.67542				74	8.75284
75	5.19658				75	6.17715				75	7.48115				75	8.30918				75	8.55504				75	8.62905
76	5.19658				76	6.15045				76	7.41				76	8.20502				76	8.44044				76	8.51125
77	5.19658				77	6.1247				77	7.34188				77	8.1057				77	8.33128				77	8.39909
78	5.19658				78	6.09987				78	7.27663				78	8.01095				78	8.22725				78	8.29223
79	5.19658				79	6.07591				79	7.2141				79	7.9205				79	8.12806				79	8.19036
80	5.19658				80	6.05279				80	7.15416				80	7.83411				80	8.03342				80	8.0932
81	5.19658				81	6.03048				81	7.09668				81	7.75157				81	7.94308				81	8.00049
82	5.19658				82	6.00894				82	7.04154				82	7.67267				82	7.85681				82	7.91197
83	5.19658				83	5.98816				83	6.98862				83	7.5972				83	7.77437				83	7.82741
84	5.19658				84	5.96808				84	6.93782				84	7.52499				84	7.69557				84	7.74661
85	5.19658				85	5.9487				85	6.88905				85	7.45588				85	7.6202				85	7.66934
86	5.19658				86	5.92998				86	6.84219				86	7.38969				86	7.54809				86	7.59543
87	5.19658				87	5.9119				87	6.79717				87	7.32628				87	7.47906				87	7.5247
88	5.19658				88	5.89444				88	6.7539				88	7.26551				88	7.41296				88	7.45699
89	5.19658				89	5.87756				89	6.7123				89	7.20725				89	7.34964				89	7.39213
90	5.19658				90	5.86126				90	6.6723				90	7.15137				90	7.28895				90	7.32999

## Sheet: cells-wash
Time	0 uM Sim	Time	0 uM Data	stdev	Time	0.3 uM Sim	Time	0.3 uM Data	stdev	Time	1 uM Sim	Time	1 uM Data	stdev	Time	3 uM Sim	Time	3 uM Data	stdev	Time	10 uM Sim	Time	10 uM Data	stdev	Time	30 uM Sim	Time	30 uM Data	stdev
0	600	0	570.167	144.615	0	600	0	592.667	62.4553	0	600	0	569.833	100.231	0	600	0	623.833	163.609	0	600	0	619.167	161.584	0	600	0	600.833	144.55
1	612.59	1	537	75.6254	1	612.568	1	522.167	168.213	1	612.517	1	545.5	97.1283	1	612.384	1	520.833	127.649	1	612.071	1	612.167	58.5881	1	611.776	1	625	78.7299
2	625.457	2	602.833	121.36	2	625.318	2	640.167	36.4111	2	624.997	2	633.167	115	2	624.178	2	637.833	108.472	2	622.693	2	632	119.254	2	621.862	2	605	80.409
3	638.607	4	588.5	198.775	3	638.22	4	700.6	74.4936	3	637.299	4	588.667	110.663	3	634.984	4	724.667	101.776	3	631.683	4	710.6	99.1907	3	630.316	4	674.25	147.611
4	652.051	6	709.5	219.127	4	651.263	6	814	87.3413	4	649.321	6	811.667	63.5001	4	644.575	6	871	172.26	4	639.098	6	675.333	165.775	4	637.221	6	789.5	116.901
5	665.798	8	758.167	132.474	5	664.439	8	868.667	104.347	5	660.973	8	806.333	129.77	5	652.834	8	794.333	156.648	5	645.02	8	735.5	69.7359	5	642.663	8	669.833	117.396
6	679.857	12	900.667	147.055	6	677.739	12	969.833	135.416	6	672.165	12	832.833	93.2018	6	659.722	12	744.667	72.5194	6	649.531	12	610.333	169.909	6	646.724	12	608.667	71.7291
7	694.236	16	868	63.9844	7	691.154	16	881.333	95.1623	7	682.819	16	685	122.634	7	665.248	16	534.5	36.6592	7	652.714	16	472.167	90.3159	7	649.489	16	460.667	49.5365
8	708.944	17	588.5	95.4626	8	704.674	17	613.833	99.5277	8	692.864	17	502.667	108.362	8	669.454	17	412.167	37.059	8	654.652	17	363.667	55.3486	8	651.038	17	354.333	48.1899
9	723.987	18	686.167	92.0552	9	718.29	18	761.833	140.327	9	702.24	18	627.167	67.7065	9	672.396	18	527.333	69.7844	9	655.427	18	443.667	49.7138	9	651.454	18	391.167	87.6594
10	739.37	20	673.333	120.985	10	731.992	20	737.167	143.992	10	710.896	20	581.833	67.36	10	674.141	20	434.167	72.5463	10	655.119	20	434.333	48.9966	10	650.817	20	411.5	93.7843
11	755.101	24	663	147.343	11	745.768	24	553.333	160.969	11	718.797	24	489	111.535	11	674.759	24	327.333	59.8153	11	653.809	24	320.667	73.5763	11	649.206	24	280.167	70.1125
12	771.186	30	1167.5	113.868	12	759.61	30	1115.33	103.459	12	725.915	30	697.5	35.9708	12	674.326	30	462.167	73.4205	12	651.573	30	436.333	37.2111	12	646.698	30	439.833	49.6001
13	787.631	38	1425.5	116.486	13	773.507	38	1326.33	185.184	13	732.236	38	674.167	117.614	13	672.915	38	483.667	77.8811	13	648.488	38	435.5	60.2354	13	643.368	38	469.667	40.0533
14	804.441	90	2846.8	307.626	14	787.451	90	2949.2	261.824	14	737.753	90	2069	461.521	14	670.6	90	813.2	181.527	14	644.627	90	1164	150.419	14	639.289	90	1226.67	613.558
15	821.624				15	801.432				15	742.471				15	667.455				15	640.061				15	634.529
16	839.186				16	815.444				16	746.399				16	663.551				16	634.858				16	629.155
17	857.133				17	829.507				17	749.586				17	658.962				17	629.084				17	623.232
18	875.474				18	843.738				18	752.208				18	653.786				18	622.808				18	616.824
19	894.214				19	858.232				19	754.469				19	648.138				19	616.112				19	610.003
20	913.361				20	873.049				20	756.568				20	642.144				20	609.085				20	602.849
21	932.924				21	888.228				21	758.689				21	635.938				21	601.828				21	595.455
22	952.91				22	903.796				22	761.001				22	629.663				22	594.453				22	587.921
23	973.328				23	919.771				23	763.652				23	623.467				23	587.078				23	580.36
24	994.185				24	936.167				24	766.765				24	617.493				24	579.828				24	572.888
25	1015.49				25	952.997				25	770.441				25	611.885				25	572.831				25	565.629
26	1037.26				26	970.271				26	774.758				26	606.773				26	566.21				26	558.703
27	1059.49				27	987.997				27	779.769				27	602.277				27	560.086				27	552.23
28	1082.2				28	1006.18				28	785.511				28	598.499				28	554.568				28	546.32
29	1105.4				29	1024.84				29	792				29	595.523				29	549.752				29	541.073
30	1129.09				30	1043.97				30	799.243				30	593.41				30	545.718				30	536.573
31	1153.3				31	1063.58				31	807.232				31	592.204				31	542.529				31	532.891
32	1178.02				32	1083.69				32	815.953				32	591.927				32	540.229				32	530.075
33	1203.27				33	1104.29				33	825.388				33	592.582				33	538.841				33	528.157
34	1229.06				34	1125.4				34	835.513				34	594.159				34	538.373				34	527.152
35	1255.41				35	1147.03				35	846.305				35	596.632				35	538.815				35	527.057
36	1282.32				36	1169.17				36	857.742				36	599.968				36	540.147				36	527.855
37	1309.81				37	1191.85				37	869.8				37	604.124				37	542.334				37	529.517
38	1337.88				38	1215.06				38	882.459				38	609.055				38	545.336				38	532.005
39	1366.56				39	1238.82				39	895.701				39	614.715				39	549.108				39	535.278
40	1395.85				40	1263.14				40	909.509				40	621.057				40	553.602				40	539.286
41	1425.77				41	1288.03				41	923.869				41	628.036				41	558.77				41	543.983
42	1456.34				42	1313.49				42	938.769				42	635.613				42	564.566				42	549.32
43	1487.55				43	1339.54				43	954.199				43	643.749				43	570.946				43	555.254
44	1519.44				44	1366.18				44	970.152				44	652.41				44	577.871				44	561.743
45	1552.01				45	1393.44				45	986.622				45	661.569				45	585.304				45	568.748
46	1585.27				46	1421.31				46	1003.6				46	671.2				46	593.214				46	576.237
47	1619.25				47	1449.81				47	1021.1				47	681.281				47	601.574				47	584.18
48	1653.96				48	1478.95				48	1039.1				48	691.796				48	610.361				48	592.553
49	1689.41				49	1508.75				49	1057.61				49	702.73				49	619.554				49	601.333
50	1725.62				50	1539.22				50	1076.63				50	714.07				50	629.139				50	610.505
51	1762.61				51	1570.37				51	1096.16				51	725.809				51	639.101				51	620.052
52	1800.39				52	1602.21				52	1116.21				52	737.938				52	649.43				52	629.963
53	1838.98				53	1634.76				53	1136.78				53	750.453				53	660.118				53	640.23
54	1878.39				54	1668.04				54	1157.88				54	763.351				54	671.159				54	650.844
55	1918.66				55	1702.04				55	1179.51				55	776.629				55	682.549				55	661.802
56	1959.78				56	1736.81				56	1201.67				56	790.287				56	694.285				56	673.098
57	2001.79				57	1772.33				57	1224.38				57	804.326				57	706.364				57	684.732
58	2044.69				58	1808.64				58	1247.64				58	818.746				58	718.787				58	696.702
59	2088.52				59	1845.75				59	1271.46				59	833.55				59	731.555				59	709.008
60	2133.28				60	1883.67				60	1295.85				60	848.742				60	744.668				60	721.652
61	2179.01				61	1922.42				61	1320.82				61	864.324				61	758.129				61	734.634
62	2225.71				62	1962.02				62	1346.38				62	880.3				62	771.94				62	747.958
63	2273.42				63	2002.49				63	1372.53				63	896.677				63	786.106				63	761.626
64	2322.15				64	2043.84				64	1399.29				64	913.458				64	800.63				64	775.642
65	2371.92				65	2086.1				65	1426.67				65	930.649				65	815.517				65	790.011
66	2422.76				66	2129.27				66	1454.68				66	948.257				66	830.771				66	804.736
67	2474.69				67	2173.38				67	1483.33				67	966.288				67	846.397				67	819.823
68	2527.74				68	2218.46				68	1512.63				68	984.749				68	862.402				68	835.276
69	2581.92				69	2264.51				69	1542.6				69	1003.65				69	878.79				69	851.103
70	2637.26				70	2311.56				70	1573.25				70	1022.99				70	895.569				70	867.307
71	2693.78				71	2359.64				71	1604.59				71	1042.78				71	912.745				71	883.896
72	2751.52				72	2408.76				72	1636.63				72	1063.03				72	930.323				72	900.875
73	2810.5				73	2458.94				73	1669.39				73	1083.75				73	948.312				73	918.253
74	2870.74				74	2510.21				74	1702.88				74	1104.95				74	966.718				74	936.034
75	2932.27				75	2562.58				75	1737.12				75	1126.63				75	985.549				75	954.227
76	2995.12				76	2616.09				76	1772.12				76	1148.81				76	1004.81				76	972.84
77	3059.32				77	2670.76				77	1807.89				77	1171.49				77	1024.52				77	991.878
78	3124.89				78	2726.61				78	1844.46				78	1194.68				78	1044.67				78	1011.35
79	3191.87				79	2783.66				79	1881.83				79	1218.39				79	1065.28				79	1031.27
80	3260.29				80	2841.95				80	1920.03				80	1242.64				80	1086.35				80	1051.63
81	3330.17				81	2901.49				81	1959.06				81	1267.43				81	1107.9				81	1072.46
82	3401.55				82	2962.32				82	1998.96				82	1292.77				82	1129.94				82	1093.75
83	3474.46				83	3024.46				83	2039.72				83	1318.68				83	1152.46				83	1115.52
84	3548.93				84	3087.94				84	2081.38				84	1345.16				84	1175.49				84	1137.78
85	3625				85	3152.78				85	2123.95				85	1372.22				85	1199.03				85	1160.53
86	3702.69				86	3219.02				86	2167.45				86	1399.89				86	1223.1				86	1183.79
87	3782.06				87	3286.69				87	2211.9				87	1428.17				87	1247.69				87	1207.57
88	3863.12				88	3355.81				88	2257.32				88	1457.06				88	1272.83				88	1231.87
89	3945.92				89	3426.42				89	2303.72				89	1486.6				89	1298.52				89	1256.7
90	4030.5				90	3498.55				90	2351.13				90	1516.78				90	1324.78				90	1282.08

## Sheet: IR
	gH2AX			gH2AX SEM (RAW)			gH2AX SEM (SCALED)						Cell Count			Cell Count SEM (RAW)
Time	10k Cells/Well			10k			10k					Time	10k Cells/Well			10k Cells/Well				foci scale = 1.95
0	0.0195			1.49172			2.90886					0	439			53.3231
0.1	31.4			1.12229			2.18847					0.1	565			30.8238
1	61.3			1.23604			2.41029					1	525			22.8729
2	46.1			1.8433			3.59443					2	436			15.3271
3	51.2			1.63246			3.1833					3	407			25.909
4	44			1.83004			3.56857					4	503			28.1358
8	28.8			1.33173			2.59688					8	465			41.9932
12	34.8			1.63576			3.18973					12	515			38.6296
24	10.3			1.43208			2.79256					24	417			25.0236
24.1	44.5			1.12396			2.19172					24.1	572			28.5097
25	69.4			1.09173			2.12888					25	518			35.5648
26	61.1			1.7949			3.50005					26	583			65.6464
27	54.8			1.70652			3.32771					27	696			28.676
28	55.5			2.13351			4.16034					28	708			29.5622
30	50.5			1.19837			2.33683					30	658			24.9971
32	43.7			1.29219			2.51978					32	648			23.5378
36	31.6			1.88197			3.66984					36	536			22.7696
48	24.2			1.23163			2.40167					48	568			18.8764
							error									error
	gH2AX Curves											Cell Count Curves
	Time	10K										Time	10K
	0	0										0	500
	9.72649e-06	0										9.73e-06	500
	2.72342e-05	0										2.72e-05	500
	6.22496e-05	0										6.22e-05	500.001
	0.00013228	0										0.000132	500.001
	0.000272342	0										0.000272	500.003
	0.000552465	0										0.000552	500.006
	0.00111271	0										0.00111271	500.012
	0.0022332	0										0.0022332	500.023
	0.00447419	0										0.00447419	500.046
	0.00895616	0										0.00895616	500.093
	0.0134381	0										0.0134381	500.139
	0.0179201	0										0.0179201	500.186
	0.026884	0										0.026884	500.279
	0.035848	0										0.035848	500.372
	0.0537758	0										0.0537758	500.558
	0.0717037	0										0.0717037	500.744
	0.1	0										0.1	501.039
	0.1	60										0.100001	501.039
	0.100001	60										0.100003	501.039
	0.100003	60										0.100007	501.039
	0.100007	60										0.100016	501.039
	0.100016	60										0.100032	501.038
	0.100032	59.9999										0.100065	501.038
	0.100065	59.9998										0.100131	501.038
	0.100131	59.9997										0.100264	501.037
	0.100264	59.9993										0.100528	501.035
	0.100528	59.9986										0.101058	501.032
	0.101058	59.9972										0.102116	501.025
	0.102116	59.9944										0.103174	501.019
	0.103174	59.9916										0.105291	501.005
	0.105291	59.986										0.107197	500.993
	0.107197	59.981										0.109102	500.981
	0.109102	59.9759										0.111007	500.969
	0.111007	59.9709										0.114818	500.945
	0.114818	59.9608										0.118628	500.921
	0.118628	59.9507										0.122438	500.897
	0.122438	59.9407										0.130059	500.849
	0.130059	59.9205										0.145301	500.754
	0.145301	59.8802										0.160543	500.658
	0.160543	59.84										0.175785	500.562
	0.175785	59.7997										0.191027	500.467
	0.191027	59.7595										0.22151	500.277
	0.22151	59.679										0.251994	500.087
	0.251994	59.5986										0.282477	499.898
	0.282477	59.5182										0.320875	499.661
	0.320875	59.417										0.359272	499.425
	0.359272	59.3159										0.397669	499.19
	0.397669	59.2148										0.436067	498.956
	0.436067	59.1138										0.474464	498.723
	0.474464	59.0129										0.512861	498.491
	0.512861	58.912										0.589656	498.031
	0.589656	58.7105										0.658771	497.62
	0.658771	58.5293										0.720975	497.253
	0.720975	58.3663										0.807251	496.749
	0.807251	58.1406										0.893527	496.251
	0.893527	57.9151										0.979804	495.759
	0.979804	57.6899										1	495.644
	1	57.6372										1.06608	495.272
	1.06608	57.465										1.15236	494.791
	1.15236	57.2403										1.23863	494.315
	1.23863	57.0159										1.32491	493.846
	1.32491	56.7918										1.49746	492.924
	1.49746	56.3443										1.67001	492.026
	1.67001	55.8979										1.82531	491.237
	1.82531	55.4971										1.98061	490.468
	1.98061	55.0972										2	490.373
	2	55.0473										2.13591	489.717
	2.13591	54.6982										2.2912	488.984
	2.2912	54.3001										2.4465	488.271
	2.4465	53.903										2.6018	487.576
	2.6018	53.5069										2.75709	486.899
	2.75709	53.1118										2.91239	486.241
	2.91239	52.7177										3	485.878
	3	52.4959										3.06769	485.601
	3.06769	52.3247										3.22299	484.979
	3.22299	51.9327										3.37828	484.376
	3.37828	51.5419										3.53358	483.79
	3.53358	51.1521										3.68888	483.222
	3.68888	50.7635										3.84418	482.672
	3.84418	50.3761										3.99947	482.139
	3.99947	49.9899										4	482.137
	4	49.9886										4.31007	481.126
	4.31007	49.2211										4.5896	480.274
	4.5896	48.5336										4.86914	479.477
	4.86914	47.8503										5.14867	478.734
	5.14867	47.1713										5.42821	478.046
	5.42821	46.4968										5.70774	477.411
	5.70774	45.827										5.98728	476.828
	5.98728	45.1618										6.26681	476.298
	6.26681	44.5015										6.54635	475.82
	6.54635	43.8462										6.82588	475.392
	6.82588	43.1959										7.38495	474.688
	7.38495	41.911										7.94402	474.18
	7.94402	40.6475										8	474.14
	8	40.5222										8.50309	473.866
	8.50309	39.4061										9.06216	473.739
	9.06216	38.1874										9.62123	473.797
	9.62123	36.992										10.1803	474.035
	10.1803	35.8204										10.7394	474.449
	10.7394	34.6731										11.2984	475.037
	11.2984	33.5503										11.8575	475.793
	11.8575	32.4523										12	476.013
	12	32.1765										12.4166	476.716
	12.4166	31.3795										12.9757	477.801
	12.9757	30.3318										13.5347	479.046
	13.5347	29.3096										14.0938	480.448
	14.0938	28.3127										14.6529	482.004
	14.6529	27.3413										15.2119	483.711
	15.2119	26.3952										15.771	485.566
	15.771	25.4743										16.3301	487.568
	16.3301	24.5786										16.8891	489.713
	16.8891	23.7078										17.4482	492.001
	17.4482	22.8617										18.0073	494.427
	18.0073	22.0401										18.5664	496.991
	18.5664	21.2426										19.1254	499.691
	19.1254	20.4689										19.6845	502.525
	19.6845	19.7188										20.2436	505.491
	20.2436	18.9918										20.8026	508.587
	20.8026	18.2875										21.3617	511.813
	21.3617	17.6056										21.9208	515.166
	21.9208	16.9455										22.4798	518.645
	22.4798	16.307										23.0389	522.249
	23.0389	15.6894										23.598	525.978
	23.598	15.0924										24	528.734
	24	14.6755										24.1	529.43
	24.1	14.5735										24.1	529.43
	24.1	65.8294										24.1	529.429
	24.1	65.8293										24.1001	529.429
	24.1	65.8293										24.1002	529.428
	24.1001	65.8291										24.1004	529.426
	24.1002	65.8288										24.1009	529.422
	24.1004	65.8282										24.1018	529.415
	24.1009	65.827										24.1036	529.4
	24.1018	65.8246										24.1053	529.386
	24.1036	65.8197										24.1071	529.371
	24.1053	65.8149										24.1107	529.341
	24.1071	65.8101										24.1143	529.312
	24.1107	65.8004										24.1179	529.283
	24.1143	65.7907										24.125	529.224
	24.1179	65.7811										24.1393	529.106
	24.125	65.7617										24.1536	528.989
	24.1393	65.7231										24.1679	528.872
	24.1536	65.6844										24.1822	528.755
	24.1679	65.6458										24.2108	528.521
	24.1822	65.6072										24.2394	528.288
	24.2108	65.5299										24.268	528.056
	24.2394	65.4527										24.3048	527.757
	24.268	65.3755										24.3417	527.459
	24.3048	65.2759										24.3786	527.162
	24.3417	65.1764										24.4155	526.867
	24.3786	65.077										24.4524	526.572
	24.4155	64.9775										24.4892	526.279
	24.4524	64.8781										24.563	525.696
	24.4892	64.7788										24.6287	525.18
	24.563	64.5801										24.6878	524.719
	24.6287	64.4034										24.7719	524.068
	24.6878	64.2443										24.8559	523.424
	24.7719	64.0184										24.94	522.786
	24.8559	63.7927										25	522.334
	24.94	63.5671										25.024	522.154
	25	63.406										25.1081	521.528
	25.024	63.3416										25.1921	520.908
	25.1081	63.1163										25.2761	520.295
	25.1921	62.8912										25.4442	519.087
	25.2761	62.6661										25.6123	517.904
	25.4442	62.2165										25.7636	516.86
	25.6123	61.7675										25.9149	515.836
	25.7636	61.3639										26	515.269
	25.9149	60.9608										26.0662	514.833
	26	60.7343										26.2174	513.85
	26.0662	60.5582										26.3687	512.886
	26.2174	60.1562										26.52	511.943
	26.3687	59.7547										26.6713	511.019
	26.52	59.3539										26.8226	510.114
	26.6713	58.9536										26.9739	509.23
	26.8226	58.554										27	509.079
	26.9739	58.155										27.1251	508.364
	27	58.0862										27.2764	507.518
	27.1251	57.7568										27.4277	506.691
	27.2764	57.3593										27.579	505.883
	27.4277	56.9625										27.7303	505.093
	27.579	56.5664										27.8815	504.323
	27.7303	56.1712										28	503.732
	27.8815	55.7768										28.1841	502.837
	28	55.4686										28.4564	501.563
	28.1841	54.9907										28.7287	500.347
	28.4564	54.2862										29.001	499.19
	28.7287	53.5848										29.2733	498.089
	29.001	52.8866										29.5456	497.046
	29.2733	52.1918										29.8179	496.058
	29.5456	51.5006										30	495.428
	29.8179	50.813										30.0903	495.125
	30	50.3554										30.3626	494.246
	30.0903	50.1292										30.9072	492.651
	30.3626	49.4493										31.3973	491.394
	30.9072	48.1018										31.8875	490.305
	31.3973	46.9037										32	490.078
	31.8875	45.7202										32.3776	489.378
	32	45.4507										32.8678	488.612
	32.3776	44.552										33.3579	488.002
	32.8678	43.3995										33.8481	487.545
	33.3579	42.2634										34.3382	487.239
	33.8481	41.1442										34.8284	487.08
	34.3382	40.0422										35.3185	487.066
	34.8284	38.958										36	487.282
	35.3185	37.8919										36.1425	487.361
	36	36.4404										36.9665	488.045
	36.1425	36.1414										37.7905	489.107
	36.9665	34.4442										38.6145	490.535
	37.7905	32.8015										39.4385	492.32
	38.6145	31.2139										40.2625	494.452
	39.4385	29.6819										41.0865	496.922
	40.2625	28.2057										41.9105	499.723
	41.0865	26.7851										42.7345	502.847
	41.9105	25.4198										43.5585	506.285
	42.7345	24.1095										44.3825	510.033
	43.5585	22.8533										46.0305	518.432
	44.3825	21.6504										47.6785	527.998
	46.0305	19.4006										48	529.997
	47.6785	17.3507										48.1	530.628
	48	16.9732
	48.1	16.8572

## Sheet: Caspase
concentration (uM)	cell count	caspase (%+ve)		dose	cell number (caspase assay)	standard error	caspase average	standard error
30	1292	11.69		30	1460.25	61.7864	17.86	3.62072
30	1553	11.91		10	1892.75	113.277	14.0975	4.04409
30	1443	26.2		3	1434.5	83.0843	16.22	2.03563
30	1553	21.64		1	1841.25	475.904	8.685	1.3297
10	1553	7.98		0.3	3615.75	867.244	1.94	0.873451
10	2010	8.86		0	3199.25	158.11	2.0275	0.624772
10	1999	25.56
10	2009	13.99		figure 2 no washout cell count data for comparison with Caspase assay data
3	1354	13.15			cell number (h2ax assay)	standard error
3	1499	12.27		30	629	11.0712
3	1372	19.9		10	654.5	40.9291
3	1513	19.56		3	765.75	28.8887
1	1532	7.11		1	1226.38	75.7625
1	2263	5.97		0.3	1805.62	65.8956
1	1338	9.79		0	1857.5	167.134
1	2232	11.87
0.3	3946	1.32
0.3	5824	0.41		normalized h2ax assay data		n=6							normalized caspase assay data		n=4
0.3	2986	4.45		dose	time	mean yh2ax	stdev	se	mean cells	stdev	se		concentration (uM)	cell count	caspase (%+ve)
0.3	1707	1.58		30	2	16.9557	2.92474	1.03405	1.06272	0.18126	0.0640852		30	0.400124	10.5315
0	3229	1.11		30	4	21.0872	3.01214	1.06495	1.23677	0.181834	0.064288		30	0.50324	10.8273
0	3086	1.1		30	8	19.4102	7.49788	2.6509	0.97484	0.176645	0.0624535		30	0.423043	6.98667
0	3411	3.75		30	16	35.7365	6.99334	2.47252	0.65249	0.136972	0.048427		30	0.505698	10.0651
0	3071	2.15		30	24	50.6183	9.42879	3.33358	0.342946	0.0365469	0.0129213		10	0.480954	7.18919
				30	48	34.1942	4.99992	1.76774	0.130307	0.0169324	0.0059865		10	0.651329	8.05455
				30	72	18.9249	3.61761	1.27902	1.19844	0.132998	0.0470218		10	0.586045	6.816
				10	2	18.9249	3.61761	1.27902	1.19844	0.132998	0.0470218		10	0.654184	6.50698
				10	4	22.0867	2.43673	0.861513	1.24478	0.130088	0.0459932		3	0.419325	11.8468
				10	8	22.338	8.2808	2.9277	0.876822	0.0734447	0.0259666		3	0.485742	11.1545
				10	16	46.006	9.12837	3.22737	0.516646	0.243201	0.0859846		3	0.402228	5.30667
				10	24	56.2508	10.2845	3.63613	0.358638	0.0707207	0.0250035		3	0.492673	9.09767
				10	48	36.7595	5.75691	2.03537	0.127781	0.053485	0.0189098		1	0.47445	6.40541
				10	72	39.5091	2.08624	0.737597	0.0873685	0.0148185	0.00523914		1	0.733312	5.42727
				3	2	17.2207	2.90559	1.02728	1.03296	0.437599	0.154715		1	0.39226	2.61067
				3	4	21.4467	3.44354	1.21748	1.50056	0.560941	0.198323		1	0.726799	5.52093
				3	8	21.2545	7.63899	2.70079	0.979658	0.187261	0.0662068		0.3	1.22205	1.18919
				3	16	41.378	8.21295	2.90372	0.654244	0.189593	0.0670312		0.3	1.88723	0.372727
				3	24	53.8543	9.38313	3.31744	0.418696	0.0681954	0.0241107		0.3	0.875403	1.18667
				3	48	34.5154	3.51364	1.24226	0.177566	0.0337481	0.0119318		0.3	0.555845	0.734884
				3	72	37.5771	3.20962	1.13477	0.105018	0.019996	0.00706967
				1	2	8.31616	2.09208	0.739661	1.13514	0.0622751	0.0220176
				1	4	13.4218	2.33205	0.824503	1.34822	0.317231	0.112158
				1	8	13.3171	3.97889	1.40675	1.04473	0.249567	0.0882354
				1	16	26.8418	6.02251	2.12928	0.899142	0.336594	0.119004
				1	24	36.0153	10.1001	3.57093	0.67084	0.136273	0.0481797
				1	48	20.7793	4.85051	1.71491	0.442475	0.118535	0.0419085
				1	72	19.765	3.8506	1.36139	0.428714	0.140376	0.0496304
				0.3	2	1.40303	0.351585	0.124304	1.08829	0.0773028	0.0273307
				0.3	4	2.85633	0.708608	0.250531	1.23184	0.299665	0.105947
				0.3	8	2.74242	1.07618	0.380487	1.18347	0.495243	0.175095
				0.3	16	11.3723	5.34547	1.88991	0.910998	0.170682	0.0603453
				0.3	24	10.5248	4.78597	1.6921	0.986761	0.147355	0.0520979
				0.3	48	5.84936	2.42852	0.85861	0.971751	0.120287	0.0425278
				0.3	72	3.90572	2.1187	0.749075	1.04642	0.0763084	0.0269791
				24 data only:		h2ax assay							caspase assay
				dose	time	mean yh2ax	stdev	se	mean cells	stdev	se		dose	time	mean cells	stdev	se
				30	24	50.6183	9.42879	3.33358	0.342946	0.0365469	0.0129213		30	24	0.458026	0.0544471	0.0272236
				10	24	56.2508	10.2845	3.63613	0.358638	0.0707207	0.0250035		10	24	0.593128	0.0811344	0.0405672
				3	24	53.8543	9.38313	3.31744	0.418696	0.0681954	0.0241107		3	24	0.449992	0.0459044	0.0229522
				1	24	36.0153	10.1001	3.57093	0.67084	0.136273	0.0481797		1	24	0.581705	0.174575	0.0872877
				0.3	24	10.5248	4.78597	1.6921	0.986761	0.147355	0.0520979		0.3	24	1.13513	0.570451	0.285225

## Sheet: R squared
Estimation	Experiment	Measurement	Time	Meas. Value	Comp. Value
EST_CISPLATIN_V4	Expt_0	gH2AX	2	2.14	5.30058
EST_CISPLATIN_V4	Expt_0	gH2AX	4	2.2	5.26737
EST_CISPLATIN_V4	Expt_0	gH2AX	8	2.8975	5.22757
EST_CISPLATIN_V4	Expt_0	gH2AX	16	1.44	5.19867
EST_CISPLATIN_V4	Expt_0	gH2AX	24	1.295	5.19534
EST_CISPLATIN_V4	Expt_0	gH2AX	48	1.9325	5.19661
EST_CISPLATIN_V4	Expt_0	gH2AX	72	1.7075	5.19662
EST_CISPLATIN_V4	Expt_03	gH2AX	2	2.935	5.91395
EST_CISPLATIN_V4	Expt_03	gH2AX	4	6.14875	6.78053
EST_CISPLATIN_V4	Expt_03	gH2AX	8	7.40875	8.70049
EST_CISPLATIN_V4	Expt_03	gH2AX	16	15.6762	12.8191
EST_CISPLATIN_V4	Expt_03	gH2AX	24	12.915	16.674
EST_CISPLATIN_V4	Expt_03	gH2AX	48	11.0725	23.611
EST_CISPLATIN_V4	Expt_03	gH2AX	72	6.5675	25.627
EST_CISPLATIN_V4	Expt_1	gH2AX	2	17.35	7.35971
EST_CISPLATIN_V4	Expt_1	gH2AX	4	29.1163	10.764
EST_CISPLATIN_V4	Expt_1	gH2AX	8	36.0525	19.2857
EST_CISPLATIN_V4	Expt_1	gH2AX	16	38.515	36.4675
EST_CISPLATIN_V4	Expt_1	gH2AX	24	45.0087	48.3098
EST_CISPLATIN_V4	Expt_1	gH2AX	48	39.475	59.8051
EST_CISPLATIN_V4	Expt_1	gH2AX	72	33.4738	60.5793
EST_CISPLATIN_V4	Expt_3	gH2AX	2	36.01	11.0169
EST_CISPLATIN_V4	Expt_3	gH2AX	4	46.4738	20.0207
EST_CISPLATIN_V4	Expt_3	gH2AX	8	56.7212	36.413
EST_CISPLATIN_V4	Expt_3	gH2AX	16	58.4113	56.2711
EST_CISPLATIN_V4	Expt_3	gH2AX	24	68.0738	66.3942
EST_CISPLATIN_V4	Expt_3	gH2AX	48	65.9038	75.2372
EST_CISPLATIN_V4	Expt_3	gH2AX	72	63.8162	75.879
EST_CISPLATIN_V4	Expt_10	gH2AX	2	39.3837	16.3046
EST_CISPLATIN_V4	Expt_10	gH2AX	4	47.9825	27.0649
EST_CISPLATIN_V4	Expt_10	gH2AX	8	59.3488	42.3626
EST_CISPLATIN_V4	Expt_10	gH2AX	16	65.2138	59.9195
EST_CISPLATIN_V4	Expt_10	gH2AX	24	71.02	69.0149
EST_CISPLATIN_V4	Expt_10	gH2AX	48	69.755	77.1169
EST_CISPLATIN_V4	Expt_10	gH2AX	72	67.245	77.7678
EST_CISPLATIN_V4	Expt_30	gH2AX	2	35.365	18.1112
EST_CISPLATIN_V4	Expt_30	gH2AX	4	45.6625	28.51
EST_CISPLATIN_V4	Expt_30	gH2AX	8	51.37	43.3275
EST_CISPLATIN_V4	Expt_30	gH2AX	16	50.3462	60.4405
EST_CISPLATIN_V4	Expt_30	gH2AX	24	63.9175	69.3279
EST_CISPLATIN_V4	Expt_30	gH2AX	48	64.9225	77.2322
EST_CISPLATIN_V4	Expt_30	gH2AX	72	67.6338	77.8663
Estimation	Experiment	Measurement	Time	Meas. Value	Comp. Value
EST_CISPLATIN_V4	wo2_Expt_0	gH2AX	0	2.66333	5.43696
EST_CISPLATIN_V4	wo2_Expt_0	gH2AX	1	2.838	5.33442
EST_CISPLATIN_V4	wo2_Expt_0	gH2AX	2	3.61833	5.30056
EST_CISPLATIN_V4	wo2_Expt_0	gH2AX	4	1.10667	5.26736
EST_CISPLATIN_V4	wo2_Expt_0	gH2AX	6	2.23667	5.24447
EST_CISPLATIN_V4	wo2_Expt_0	gH2AX	8	4.47	5.22757
EST_CISPLATIN_V4	wo2_Expt_0	gH2AX	12	2.49	5.20731
EST_CISPLATIN_V4	wo2_Expt_0	gH2AX	16	2.83333	5.19866
EST_CISPLATIN_V4	wo2_Expt_0	gH2AX	17	0.778333	5.19757
EST_CISPLATIN_V4	wo2_Expt_0	gH2AX	18	2.085	5.19677
EST_CISPLATIN_V4	wo2_Expt_0	gH2AX	20	2.78167	5.1958
EST_CISPLATIN_V4	wo2_Expt_0	gH2AX	24	3.72167	5.19533
EST_CISPLATIN_V4	wo2_Expt_0	gH2AX	30	2.736	5.19583
EST_CISPLATIN_V4	wo2_Expt_0	gH2AX	38	7.19	5.1964
EST_CISPLATIN_V4	wo2_Expt_0	gH2AX	90	0.968333	5.19658
EST_CISPLATIN_V4	wo2_Expt_03	gH2AX	0	2.49333	5.43696
EST_CISPLATIN_V4	wo2_Expt_03	gH2AX	1	1.504	5.55425
EST_CISPLATIN_V4	wo2_Expt_03	gH2AX	2	2.96667	5.91396
EST_CISPLATIN_V4	wo2_Expt_03	gH2AX	4	3.85667	6.78053
EST_CISPLATIN_V4	wo2_Expt_03	gH2AX	6	5.684	7.71788
EST_CISPLATIN_V4	wo2_Expt_03	gH2AX	8	9.39667	8.70049
EST_CISPLATIN_V4	wo2_Expt_03	gH2AX	12	10.592	10.7482
EST_CISPLATIN_V4	wo2_Expt_03	gH2AX	16	9.58167	12.8191
EST_CISPLATIN_V4	wo2_Expt_03	gH2AX	17	7.04833	13.1004
EST_CISPLATIN_V4	wo2_Expt_03	gH2AX	18	8.42333	13.0664
EST_CISPLATIN_V4	wo2_Expt_03	gH2AX	20	4.96667	12.5861
EST_CISPLATIN_V4	wo2_Expt_03	gH2AX	24	5.31833	11.3324
EST_CISPLATIN_V4	wo2_Expt_03	gH2AX	30	5.425	9.82947
EST_CISPLATIN_V4	wo2_Expt_03	gH2AX	38	9.27667	8.49151
EST_CISPLATIN_V4	wo2_Expt_03	gH2AX	90	1.24	5.75064
EST_CISPLATIN_V4	wo2_Expt_1	gH2AX	0	2.47667	5.43696
EST_CISPLATIN_V4	wo2_Expt_1	gH2AX	1	1.47	6.05201
EST_CISPLATIN_V4	wo2_Expt_1	gH2AX	2	9.755	7.35967
EST_CISPLATIN_V4	wo2_Expt_1	gH2AX	4	13.4883	10.764
EST_CISPLATIN_V4	wo2_Expt_1	gH2AX	6	28.912	14.8337
EST_CISPLATIN_V4	wo2_Expt_1	gH2AX	8	34.705	19.2857
EST_CISPLATIN_V4	wo2_Expt_1	gH2AX	12	39.996	28.3351
EST_CISPLATIN_V4	wo2_Expt_1	gH2AX	16	44.475	36.4675
EST_CISPLATIN_V4	wo2_Expt_1	gH2AX	17	36.2117	38.0046
EST_CISPLATIN_V4	wo2_Expt_1	gH2AX	18	39.265	38.9308
EST_CISPLATIN_V4	wo2_Expt_1	gH2AX	20	31.1917	39.1549
EST_CISPLATIN_V4	wo2_Expt_1	gH2AX	24	33.3733	34.9025
EST_CISPLATIN_V4	wo2_Expt_1	gH2AX	30	24.9433	24.9165
EST_CISPLATIN_V4	wo2_Expt_1	gH2AX	38	21.014	16.2265
EST_CISPLATIN_V4	wo2_Expt_1	gH2AX	90	4.765	6.4268
EST_CISPLATIN_V4	wo2_Expt_3	gH2AX	0	2.7775	5.43696
EST_CISPLATIN_V4	wo2_Expt_3	gH2AX	1	1.69667	7.32704
EST_CISPLATIN_V4	wo2_Expt_3	gH2AX	2	16.165	11.0169
EST_CISPLATIN_V4	wo2_Expt_3	gH2AX	4	26.78	20.0207
EST_CISPLATIN_V4	wo2_Expt_3	gH2AX	6	43.086	28.8185
EST_CISPLATIN_V4	wo2_Expt_3	gH2AX	8	53.52	36.413
EST_CISPLATIN_V4	wo2_Expt_3	gH2AX	12	57.86	48.0685
EST_CISPLATIN_V4	wo2_Expt_3	gH2AX	16	64.1933	56.2711
EST_CISPLATIN_V4	wo2_Expt_3	gH2AX	17	69.4233	57.8694
EST_CISPLATIN_V4	wo2_Expt_3	gH2AX	18	62.2583	59.1915
EST_CISPLATIN_V4	wo2_Expt_3	gH2AX	20	58.9067	60.8516
EST_CISPLATIN_V4	wo2_Expt_3	gH2AX	24	53.0133	59.3574
EST_CISPLATIN_V4	wo2_Expt_3	gH2AX	30	46.7833	45.9184
EST_CISPLATIN_V4	wo2_Expt_3	gH2AX	38	42.1533	25.7006
EST_CISPLATIN_V4	wo2_Expt_3	gH2AX	90	6.705	6.82694
EST_CISPLATIN_V4	wo2_Expt_10	gH2AX	0	2.61	5.43696
EST_CISPLATIN_V4	wo2_Expt_10	gH2AX	1	1.96	10.0189
EST_CISPLATIN_V4	wo2_Expt_10	gH2AX	2	17.965	16.3046
EST_CISPLATIN_V4	wo2_Expt_10	gH2AX	4	32.406	27.0649
EST_CISPLATIN_V4	wo2_Expt_10	gH2AX	6	42.56	35.538
EST_CISPLATIN_V4	wo2_Expt_10	gH2AX	8	50.33	42.3627
EST_CISPLATIN_V4	wo2_Expt_10	gH2AX	12	54.3533	52.6434
EST_CISPLATIN_V4	wo2_Expt_10	gH2AX	16	59.5533	59.9195
EST_CISPLATIN_V4	wo2_Expt_10	gH2AX	17	67.21	61.3837
EST_CISPLATIN_V4	wo2_Expt_10	gH2AX	18	56.9183	62.68
EST_CISPLATIN_V4	wo2_Expt_10	gH2AX	20	55.5483	64.6102
EST_CISPLATIN_V4	wo2_Expt_10	gH2AX	24	50.1817	64.5922
EST_CISPLATIN_V4	wo2_Expt_10	gH2AX	30	42.825	52.7622
EST_CISPLATIN_V4	wo2_Expt_10	gH2AX	38	34.8217	29.739
EST_CISPLATIN_V4	wo2_Expt_10	gH2AX	90	5.25833	6.94264
EST_CISPLATIN_V4	wo2_Expt_30	gH2AX	0	2.52833	5.43696
EST_CISPLATIN_V4	wo2_Expt_30	gH2AX	1	1.5	11.7898
EST_CISPLATIN_V4	wo2_Expt_30	gH2AX	2	12.9983	18.1112
EST_CISPLATIN_V4	wo2_Expt_30	gH2AX	4	26.64	28.51
EST_CISPLATIN_V4	wo2_Expt_30	gH2AX	6	37.4483	36.7052
EST_CISPLATIN_V4	wo2_Expt_30	gH2AX	8	42.17	43.3275
EST_CISPLATIN_V4	wo2_Expt_30	gH2AX	12	44.9733	53.3374
EST_CISPLATIN_V4	wo2_Expt_30	gH2AX	16	47.8333	60.4404
EST_CISPLATIN_V4	wo2_Expt_30	gH2AX	17	50.3183	61.879
EST_CISPLATIN_V4	wo2_Expt_30	gH2AX	18	41.2883	63.1744
EST_CISPLATIN_V4	wo2_Expt_30	gH2AX	20	42.7767	65.1899
EST_CISPLATIN_V4	wo2_Expt_30	gH2AX	24	35.8783	65.6619
EST_CISPLATIN_V4	wo2_Expt_30	gH2AX	30	41.3467	54.6239
EST_CISPLATIN_V4	wo2_Expt_30	gH2AX	38	31.3667	31.0609
EST_CISPLATIN_V4	wo2_Expt_30	gH2AX	90	4.12833	6.97729
Estimation	Experiment	Measurement	Time	Meas. Value	Comp. Value
EST_CISPLATIN_V4	Expt_0	total_cells	2	996	1042.43
EST_CISPLATIN_V4	Expt_0	total_cells	4	850	1086.75
EST_CISPLATIN_V4	Expt_0	total_cells	8	1287.5	1181.57
EST_CISPLATIN_V4	Expt_0	total_cells	16	2742.75	1398.64
EST_CISPLATIN_V4	Expt_0	total_cells	24	1857.5	1656.97
EST_CISPLATIN_V4	Expt_0	total_cells	48	3605.25	2756.59
EST_CISPLATIN_V4	Expt_0	total_cells	72	3753	4585.85
EST_CISPLATIN_V4	Expt_03	total_cells	2	1081.88	1042.2
EST_CISPLATIN_V4	Expt_03	total_cells	4	1040.75	1085.44
EST_CISPLATIN_V4	Expt_03	total_cells	8	1447.25	1174.44
EST_CISPLATIN_V4	Expt_03	total_cells	16	2479.5	1358.84
EST_CISPLATIN_V4	Expt_03	total_cells	24	1805.62	1545.51
EST_CISPLATIN_V4	Expt_03	total_cells	48	3497.62	2098.25
EST_CISPLATIN_V4	Expt_03	total_cells	72	3928.25	2690.66
EST_CISPLATIN_V4	Expt_1	total_cells	2	1129.62	1041.66
EST_CISPLATIN_V4	Expt_1	total_cells	4	1153.62	1082.2
EST_CISPLATIN_V4	Expt_1	total_cells	8	1303.88	1154.71
EST_CISPLATIN_V4	Expt_1	total_cells	16	2420.25	1243.5
EST_CISPLATIN_V4	Expt_1	total_cells	24	1226.38	1252.72
EST_CISPLATIN_V4	Expt_1	total_cells	48	1600.38	1056.8
EST_CISPLATIN_V4	Expt_1	total_cells	72	1612.88	836.239
EST_CISPLATIN_V4	Expt_3	total_cells	2	1171.14	1040.3
EST_CISPLATIN_V4	Expt_3	total_cells	4	1291.38	1074.29
EST_CISPLATIN_V4	Expt_3	total_cells	8	1224.62	1115.72
EST_CISPLATIN_V4	Expt_3	total_cells	16	1784.38	1105.81
EST_CISPLATIN_V4	Expt_3	total_cells	24	765.75	1020.91
EST_CISPLATIN_V4	Expt_3	total_cells	48	638.75	685.52
EST_CISPLATIN_V4	Expt_3	total_cells	72	392.625	439.025
EST_CISPLATIN_V4	Expt_10	total_cells	2	1191.12	1037.82
EST_CISPLATIN_V4	Expt_10	total_cells	4	1056.62	1065.16
EST_CISPLATIN_V4	Expt_10	total_cells	8	1113.62	1091.08
EST_CISPLATIN_V4	Expt_10	total_cells	16	1396	1058.09
EST_CISPLATIN_V4	Expt_10	total_cells	24	654.5	962.238
EST_CISPLATIN_V4	Expt_10	total_cells	48	525.286	627.287
EST_CISPLATIN_V4	Expt_10	total_cells	72	326.625	391.428
EST_CISPLATIN_V4	Expt_30	total_cells	2	1055.12	1036.44
EST_CISPLATIN_V4	Expt_30	total_cells	4	1049.12	1062.04
EST_CISPLATIN_V4	Expt_30	total_cells	8	1228.75	1085.06
EST_CISPLATIN_V4	Expt_30	total_cells	16	1794.88	1048.59
EST_CISPLATIN_V4	Expt_30	total_cells	24	629	951.64
EST_CISPLATIN_V4	Expt_30	total_cells	48	469.625	618.759
EST_CISPLATIN_V4	Expt_30	total_cells	72	265.125	385.559
Estimation	Experiment	Measurement	Time	Meas. Value	Comp. Value
EST_CISPLATIN_V4	wo2_Expt_0	total_cells	0	570.167	600
EST_CISPLATIN_V4	wo2_Expt_0	total_cells	1	537	612.59
EST_CISPLATIN_V4	wo2_Expt_0	total_cells	2	602.833	625.457
EST_CISPLATIN_V4	wo2_Expt_0	total_cells	4	588.5	652.051
EST_CISPLATIN_V4	wo2_Expt_0	total_cells	6	709.5	679.857
EST_CISPLATIN_V4	wo2_Expt_0	total_cells	8	758.167	708.944
EST_CISPLATIN_V4	wo2_Expt_0	total_cells	12	900.667	771.186
EST_CISPLATIN_V4	wo2_Expt_0	total_cells	16	868	839.186
EST_CISPLATIN_V4	wo2_Expt_0	total_cells	17	588.5	857.137
EST_CISPLATIN_V4	wo2_Expt_0	total_cells	18	686.167	875.477
EST_CISPLATIN_V4	wo2_Expt_0	total_cells	20	673.333	913.365
EST_CISPLATIN_V4	wo2_Expt_0	total_cells	24	663	994.189
EST_CISPLATIN_V4	wo2_Expt_0	total_cells	30	1167.5	1129.1
EST_CISPLATIN_V4	wo2_Expt_0	total_cells	38	1425.5	1337.89
EST_CISPLATIN_V4	wo2_Expt_0	total_cells	90	2846.8	4030.5
EST_CISPLATIN_V4	wo2_Expt_03	total_cells	0	592.667	600
EST_CISPLATIN_V4	wo2_Expt_03	total_cells	1	522.167	612.567
EST_CISPLATIN_V4	wo2_Expt_03	total_cells	2	640.167	625.318
EST_CISPLATIN_V4	wo2_Expt_03	total_cells	4	700.6	651.262
EST_CISPLATIN_V4	wo2_Expt_03	total_cells	6	814	677.735
EST_CISPLATIN_V4	wo2_Expt_03	total_cells	8	868.667	704.662
EST_CISPLATIN_V4	wo2_Expt_03	total_cells	12	969.833	759.559
EST_CISPLATIN_V4	wo2_Expt_03	total_cells	16	881.333	815.306
EST_CISPLATIN_V4	wo2_Expt_03	total_cells	17	613.833	829.337
EST_CISPLATIN_V4	wo2_Expt_03	total_cells	18	761.833	843.533
EST_CISPLATIN_V4	wo2_Expt_03	total_cells	20	737.167	872.769
EST_CISPLATIN_V4	wo2_Expt_03	total_cells	24	553.333	935.737
EST_CISPLATIN_V4	wo2_Expt_03	total_cells	30	1115.33	1043.35
EST_CISPLATIN_V4	wo2_Expt_03	total_cells	38	1326.33	1214.28
EST_CISPLATIN_V4	wo2_Expt_03	total_cells	90	2949.2	3502.88
EST_CISPLATIN_V4	wo2_Expt_1	total_cells	0	569.833	600
EST_CISPLATIN_V4	wo2_Expt_1	total_cells	1	545.5	612.516
EST_CISPLATIN_V4	wo2_Expt_1	total_cells	2	633.167	624.996
EST_CISPLATIN_V4	wo2_Expt_1	total_cells	4	588.667	649.318
EST_CISPLATIN_V4	wo2_Expt_1	total_cells	6	811.667	672.152
EST_CISPLATIN_V4	wo2_Expt_1	total_cells	8	806.333	692.828
EST_CISPLATIN_V4	wo2_Expt_1	total_cells	12	832.833	725.784
EST_CISPLATIN_V4	wo2_Expt_1	total_cells	16	685	746.101
EST_CISPLATIN_V4	wo2_Expt_1	total_cells	17	502.667	749.236
EST_CISPLATIN_V4	wo2_Expt_1	total_cells	18	627.167	751.802
EST_CISPLATIN_V4	wo2_Expt_1	total_cells	20	581.833	756.038
EST_CISPLATIN_V4	wo2_Expt_1	total_cells	24	489	765.956
EST_CISPLATIN_V4	wo2_Expt_1	total_cells	30	697.5	798.067
EST_CISPLATIN_V4	wo2_Expt_1	total_cells	38	674.167	881.094
EST_CISPLATIN_V4	wo2_Expt_1	total_cells	90	2069	2358.88
EST_CISPLATIN_V4	wo2_Expt_3	total_cells	0	623.833	600
EST_CISPLATIN_V4	wo2_Expt_3	total_cells	1	520.833	612.384
EST_CISPLATIN_V4	wo2_Expt_3	total_cells	2	637.833	624.178
EST_CISPLATIN_V4	wo2_Expt_3	total_cells	4	724.667	644.571
EST_CISPLATIN_V4	wo2_Expt_3	total_cells	6	871	659.709
EST_CISPLATIN_V4	wo2_Expt_3	total_cells	8	794.333	669.431
EST_CISPLATIN_V4	wo2_Expt_3	total_cells	12	744.667	674.279
EST_CISPLATIN_V4	wo2_Expt_3	total_cells	16	534.5	663.483
EST_CISPLATIN_V4	wo2_Expt_3	total_cells	17	412.167	658.889
EST_CISPLATIN_V4	wo2_Expt_3	total_cells	18	527.333	653.708
EST_CISPLATIN_V4	wo2_Expt_3	total_cells	20	434.167	642.056
EST_CISPLATIN_V4	wo2_Expt_3	total_cells	24	327.333	617.385
EST_CISPLATIN_V4	wo2_Expt_3	total_cells	30	462.167	593.301
EST_CISPLATIN_V4	wo2_Expt_3	total_cells	38	483.667	609.158
EST_CISPLATIN_V4	wo2_Expt_3	total_cells	90	813.2	1527.93
EST_CISPLATIN_V4	wo2_Expt_10	total_cells	0	619.167	600
EST_CISPLATIN_V4	wo2_Expt_10	total_cells	1	612.167	612.071
EST_CISPLATIN_V4	wo2_Expt_10	total_cells	2	632	622.693
EST_CISPLATIN_V4	wo2_Expt_10	total_cells	4	710.6	639.097
EST_CISPLATIN_V4	wo2_Expt_10	total_cells	6	675.333	649.529
EST_CISPLATIN_V4	wo2_Expt_10	total_cells	8	735.5	654.65
EST_CISPLATIN_V4	wo2_Expt_10	total_cells	12	610.333	651.57
EST_CISPLATIN_V4	wo2_Expt_10	total_cells	16	472.167	634.855
EST_CISPLATIN_V4	wo2_Expt_10	total_cells	17	363.667	629.08
EST_CISPLATIN_V4	wo2_Expt_10	total_cells	18	443.667	622.805
EST_CISPLATIN_V4	wo2_Expt_10	total_cells	20	434.333	609.081
EST_CISPLATIN_V4	wo2_Expt_10	total_cells	24	320.667	579.825
EST_CISPLATIN_V4	wo2_Expt_10	total_cells	30	436.333	545.749
EST_CISPLATIN_V4	wo2_Expt_10	total_cells	38	435.5	545.618
EST_CISPLATIN_V4	wo2_Expt_10	total_cells	90	1164	1335.89
EST_CISPLATIN_V4	wo2_Expt_30	total_cells	0	600.833	600
EST_CISPLATIN_V4	wo2_Expt_30	total_cells	1	625	611.776
EST_CISPLATIN_V4	wo2_Expt_30	total_cells	2	605	621.862
EST_CISPLATIN_V4	wo2_Expt_30	total_cells	4	674.25	637.221
EST_CISPLATIN_V4	wo2_Expt_30	total_cells	6	789.5	646.724
EST_CISPLATIN_V4	wo2_Expt_30	total_cells	8	669.833	651.038
EST_CISPLATIN_V4	wo2_Expt_30	total_cells	12	608.667	646.698
EST_CISPLATIN_V4	wo2_Expt_30	total_cells	16	460.667	629.155
EST_CISPLATIN_V4	wo2_Expt_30	total_cells	17	354.333	623.232
EST_CISPLATIN_V4	wo2_Expt_30	total_cells	18	391.167	616.824
EST_CISPLATIN_V4	wo2_Expt_30	total_cells	20	411.5	602.849
EST_CISPLATIN_V4	wo2_Expt_30	total_cells	24	280.167	572.889
EST_CISPLATIN_V4	wo2_Expt_30	total_cells	30	439.833	536.607
EST_CISPLATIN_V4	wo2_Expt_30	total_cells	38	469.667	532.288
EST_CISPLATIN_V4	wo2_Expt_30	total_cells	90	1226.67	1293.09

## Sheet: Mouse PKPD
%study	%group	%id	evid	dose	route	ii	addl	time	CP	number neg	number weak	number medium	numberstrong	tumour volume	fneg	fweak	fmedium	fstrong	fpos
0	0	4	1	75	2	24	21	0	.	.	.	.	.	.	.	.	.	.	.
0	0	4	0	0	0	0	0	0.5	57.8925	.	.	.	.	.	.	.	.	.	.
0	0	4	0	0	0	0	0	0.5	47.9205	.	.	.	.	.	.	.	.	.	.
0	0	4	0	0	0	0	0	2	30.8898	.	.	.	.	.	.	.	.	.	.
0	0	4	0	0	0	0	0	2	27.3969	.	.	.	.	.	.	.	.	.	.
0	0	4	0	0	0	0	0	4	11.6397	.	.	.	.	.	.	.	.	.	.
0	0	4	0	0	0	0	0	4	12.3129	.	.	.	.	.	.	.	.	.	.
0	0	4	0	0	0	0	0	6	5.2389	.	.	.	.	.	.	.	.	.	.
0	0	4	0	0	0	0	0	6	8.4915	.	.	.	.	.	.	.	.	.	.
0	0	4	0	0	0	0	0	24	1.7469	.	.	.	.	.	.	.	.	.	.
0	0	4	0	0	0	0	0	24	2.2572	.	.	.	.	.	.	.	.	.	.
0	0	4	0	0	0	0	0	486	16.8624	.	.	.	.	.	.	.	.	.	.
0	0	4	0	0	0	0	0	486	26.5752	.	.	.	.	.	.	.	.	.	.
0	0	4	0	0	0	0	0	504	1.0818	.	.	.	.	.	.	.	.	.	.
0	0	4	0	0	0	0	0	504	3.6675	.	.	.	.	.	.	.	.	.	.
0	0	5	1	37.5	2	0	0	0	.	.	.	.	.	.	.	.	.	.	.
0	0	5	0	0	0	0	0	0.5	26.5329	.	.	.	.	.	.	.	.	.	.
0	0	5	0	0	0	0	0	0.5	31.4658	.	.	.	.	.	.	.	.	.	.
0	0	5	0	0	0	0	0	2	15.5466	.	.	.	.	.	.	.	.	.	.
0	0	5	0	0	0	0	0	2	14.8005	.	.	.	.	.	.	.	.	.	.
0	0	5	0	0	0	0	0	4	5.2758	.	.	.	.	.	.	.	.	.	.
0	0	5	0	0	0	0	0	4	5.1516	.	.	.	.	.	.	.	.	.	.
0	0	5	0	0	0	0	0	6	4.4784	.	.	.	.	.	.	.	.	.	.
0	0	5	0	0	0	0	0	6	2.8674	.	.	.	.	.	.	.	.	.	.
0	0	5	0	0	0	0	0	24	2.745	.	.	.	.	.	.	.	.	.	.
0	0	5	0	0	0	0	0	24	4.5729	.	.	.	.	.	.	.	.	.	.
0	0	12	1	25	2	0	0	0	.	.	.	.	.	.	.	.	.	.	.
0	0	12	0	0	0	0	0	0.166667	14.6997	.	.	.	.	.	.	.	.	.	.
0	0	12	0	0	0	0	0	0.166667	16.8381	.	.	.	.	.	.	.	.	.	.
0	0	12	0	0	0	0	0	0.333333	15.6096	.	.	.	.	.	.	.	.	.	.
0	0	12	0	0	0	0	0	0.333333	18.5049	.	.	.	.	.	.	.	.	.	.
0	0	12	0	0	0	0	0	0.666667	14.8599	.	.	.	.	.	.	.	.	.	.
0	0	12	0	0	0	0	0	0.666667	22.2849	.	.	.	.	.	.	.	.	.	.
0	0	12	0	0	0	0	0	1	16.3413	.	.	.	.	.	.	.	.	.	.
0	0	12	0	0	0	0	0	1	17.1162	.	.	.	.	.	.	.	.	.	.
0	0	12	0	0	0	0	0	2	6.0066	.	.	.	.	.	.	.	.	.	.
0	0	12	0	0	0	0	0	2	6.8796	.	.	.	.	.	.	.	.	.	.
0	0	12	0	0	0	0	0	3	5.2641	.	.	.	.	.	.	.	.	.	.
0	0	12	0	0	0	0	0	3	3.4236	.	.	.	.	.	.	.	.	.	.
0	0	12	0	0	0	0	0	4	3.7602	.	.	.	.	.	.	.	.	.	.
0	0	12	0	0	0	0	0	4	4.7781	.	.	.	.	.	.	.	.	.	.
0	0	12	0	0	0	0	0	6	4.7934	.	.	.	.	.	.	.	.	.	.
0	0	12	0	0	0	0	0	6	2.5614	.	.	.	.	.	.	.	.	.	.
0	0	12	0	0	0	0	0	12	.	.	.	.	.	.	.	.	.	.	.
0	0	12	0	0	0	0	0	12	0.1512	.	.	.	.	.	.	.	.	.	.
0	0	12	0	0	0	0	0	24	0.09	.	.	.	.	.	.	.	.	.	.
0	0	12	0	0	0	0	0	24	0.09	.	.	.	.	.	.	.	.	.	.
0	0	13	1	10	2	0	0	0	.	.	.	.	.	.	.	.	.	.	.
0	0	13	0	0	0	0	0	0.166667	3.9132	.	.	.	.	.	.	.	.	.	.
0	0	13	0	0	0	0	0	0.166667	3.2625	.	.	.	.	.	.	.	.	.	.
0	0	13	0	0	0	0	0	0.333333	6.5313	.	.	.	.	.	.	.	.	.	.
0	0	13	0	0	0	0	0	0.333333	5.0859	.	.	.	.	.	.	.	.	.	.
0	0	13	0	0	0	0	0	0.666667	3.6243	.	.	.	.	.	.	.	.	.	.
0	0	13	0	0	0	0	0	0.666667	5.1327	.	.	.	.	.	.	.	.	.	.
0	0	13	0	0	0	0	0	1	4.2435	.	.	.	.	.	.	.	.	.	.
0	0	13	0	0	0	0	0	1	4.6683	.	.	.	.	.	.	.	.	.	.
0	0	13	0	0	0	0	0	2	1.2879	.	.	.	.	.	.	.	.	.	.
0	0	13	0	0	0	0	0	2	1.7298	.	.	.	.	.	.	.	.	.	.
0	0	13	0	0	0	0	0	3	0.9396	.	.	.	.	.	.	.	.	.	.
0	0	13	0	0	0	0	0	3	1.0512	.	.	.	.	.	.	.	.	.	.
0	0	13	0	0	0	0	0	4	0.9297	.	.	.	.	.	.	.	.	.	.
0	0	13	0	0	0	0	0	4	0.4572	.	.	.	.	.	.	.	.	.	.
0	0	13	0	0	0	0	0	6	0.8586	.	.	.	.	.	.	.	.	.	.
0	0	13	0	0	0	0	0	6	0.7524	.	.	.	.	.	.	.	.	.	.
0	0	13	0	0	0	0	0	12	0.09	.	.	.	.	.	.	.	.	.	.
0	0	13	0	0	0	0	0	12	0.09	.	.	.	.	.	.	.	.	.	.
0	0	8	1	1.65	0	0	0	0	.	.	.	.	.	.	.	.	.	.	.
0	0	8	0	0	0	0	0	0.0833333	7.4952	.	.	.	.	.	.	.	.	.	.
0	0	8	0	0	0	0	0	0.0833333	1.6612	.	.	.	.	.	.	.	.	.	.
0	0	8	0	0	0	0	0	0.166667	0.9216	.	.	.	.	.	.	.	.	.	.
0	0	8	0	0	0	0	0	0.166667	1.6464	.	.	.	.	.	.	.	.	.	.
0	0	8	0	0	0	0	0	0.333333	1.892	.	.	.	.	.	.	.	.	.	.
0	0	8	0	0	0	0	0	0.333333	0.996	.	.	.	.	.	.	.	.	.	.
0	0	8	0	0	0	0	0	0.666667	0.314	.	.	.	.	.	.	.	.	.	.
0	0	8	0	0	0	0	0	0.666667	0.7624	.	.	.	.	.	.	.	.	.	.
0	0	8	0	0	0	0	0	1	0.98	.	.	.	.	.	.	.	.	.	.
0	0	8	0	0	0	0	0	1	0.31	.	.	.	.	.	.	.	.	.	.
0	0	8	0	0	0	0	0	2	.	.	.	.	.	.	.	.	.	.	.
0	0	8	0	0	0	0	0	2	0.0852	.	.	.	.	.	.	.	.	.	.
%extra 6215 data
0	0	9	1	50	2	0	0	0	.	.	.	.	.	.	.	.	.	.	.
0	0	9	0	0	0	0	0	0.166667	39.0488	.	.	.	.	.	.	.	.	.	.
0	0	9	0	0	0	0	0	0.166667	35.9888	.	.	.	.	.	.	.	.	.	.
0	0	9	0	0	0	0	0	0.333333	23.3568	.	.	.	.	.	.	.	.	.	.
0	0	9	0	0	0	0	0	0.333333	24.6424	.	.	.	.	.	.	.	.	.	.
0	0	9	0	0	0	0	0	0.666667	27.54	.	.	.	.	.	.	.	.	.	.
0	0	9	0	0	0	0	0	0.666667	24.2944	.	.	.	.	.	.	.	.	.	.
0	0	9	0	0	0	0	0	1	14.7376	.	.	.	.	.	.	.	.	.	.
0	0	9	0	0	0	0	0	1	14.252	.	.	.	.	.	.	.	.	.	.
0	0	9	0	0	0	0	0	2	12.0552	.	.	.	.	.	.	.	.	.	.
0	0	9	0	0	0	0	0	2	9.8424	.	.	.	.	.	.	.	.	.	.
0	0	9	0	0	0	0	0	3	3.7348	.	.	.	.	.	.	.	.	.	.
0	0	9	0	0	0	0	0	3	4.5312	.	.	.	.	.	.	.	.	.	.
0	0	9	0	0	0	0	0	4	3.8424	.	.	.	.	.	.	.	.	.	.
0	0	9	0	0	0	0	0	4	5.0712	.	.	.	.	.	.	.	.	.	.
0	0	9	0	0	0	0	0	6	.	.	.	.	.	.	.	.	.	.	.
0	0	9	0	0	0	0	0	6	.	.	.	.	.	.	.	.	.	.	.
0	0	9	0	0	0	0	0	12	0.0944	.	.	.	.	.	.	.	.	.	.
0	0	9	0	0	0	0	0	12	0.1096	.	.	.	.	.	.	.	.	.	.
0	0	10	1	4.12	2	0	0	0	.	.	.	.	.	.	.	.	.	.	.
0	0	10	0	0	0	0	0	0.166667	0.616	.	.	.	.	.	.	.	.	.	.
0	0	10	0	0	0	0	0	0.166667	0.5036	.	.	.	.	.	.	.	.	.	.
0	0	10	0	0	0	0	0	0.333333	0.8264	.	.	.	.	.	.	.	.	.	.
0	0	10	0	0	0	0	0	0.333333	0.6532	.	.	.	.	.	.	.	.	.	.
0	0	10	0	0	0	0	0	0.666667	0.7988	.	.	.	.	.	.	.	.	.	.
0	0	10	0	0	0	0	0	0.666667	0.4796	.	.	.	.	.	.	.	.	.	.
0	0	10	0	0	0	0	0	1	0.5608	.	.	.	.	.	.	.	.	.	.
0	0	10	0	0	0	0	0	1	0.596	.	.	.	.	.	.	.	.	.	.
0	0	10	0	0	0	0	0	2	0.4016	.	.	.	.	.	.	.	.	.	.
0	0	10	0	0	0	0	0	2	0.3468	.	.	.	.	.	.	.	.	.	.
0	0	10	0	0	0	0	0	3	0.1004	.	.	.	.	.	.	.	.	.	.
0	0	10	0	0	0	0	0	3	0.1592	.	.	.	.	.	.	.	.	.	.
0	0	10	0	0	0	0	0	4	0.0808	.	.	.	.	.	.	.	.	.	.
0	0	10	0	0	0	0	0	4	0.17	.	.	.	.	.	.	.	.	.	.
0	0	11	1	25	2	24	4	0	.	.	.	.	.	.	.	.	.	.	.
0	0	11	1	25	2	24	4	8	.	.	.	.	.	.	.	.	.	.	.
0	0	11	0	0	0	0	0	80	0.4104	.	.	.	.	.	.	.	.	.	.
0	0	11	0	0	0	0	0	80	0.6094	.	.	.	.	.	.	.	.	.	.
0	0	11	0	0	0	0	0	80	0.6309	.	.	.	.	.	.	.	.	.	.
0	0	11	0	0	0	0	0	80	0.3158	.	.	.	.	.	.	.	.	.	.
0	0	11	0	0	0	0	0	80	1.7543	.	.	.	.	.	.	.	.	.	.
%pd data
%multiple dose strudy
1136	1	12	0	0	0	0	0	74	.	11009597	35663	65862	35743	.	0.987686	0.00319937	0.00590857	0.00320655	0.0123145
1136	1	12	0	0	0	0	0	74	.	36849270	114237	213687	89973	.	0.988786	0.00306535	0.00573392	0.00241427	0.0112135
1136	1	12	0	0	0	0	0	74	.	28774496	98019	170392	92515	.	0.987612	0.00336426	0.00584828	0.00317534	0.0123879
1136	1	12	0	0	0	0	0	74	.	56720466	254647	499792	230794	.	0.982927	0.00441286	0.00866105	0.0039995	0.0170734
1136	1	12	0	0	0	0	0	80	.	51920320	131523	261240	102047	.	0.99056	0.00250926	0.00498406	0.0019469	0.00944021
1136	1	12	0	0	0	0	0	80	.	33400370	112577	235772	106479	.	0.986565	0.00332525	0.00696413	0.00314513	0.0134345
1136	1	12	0	0	0	0	0	80	.	45476703	129689	285722	125238	.	0.988251	0.00281826	0.00620901	0.00272154	0.0117488
1136	1	12	0	0	0	0	0	80	.	58020253	150747	291883	191620	.	0.989187	0.00257008	0.00497631	0.00326693	0.0108133
1136	1	12	0	0	0	0	0	96	.	67771447	108570	285177	164749	.	0.991826	0.00158891	0.00417353	0.00241108	0.00817352
1136	1	12	0	0	0	0	0	96	.	9840973	14952	48709	24080	.	0.991163	0.00150593	0.00490587	0.00242529	0.0088371
1136	1	12	0	0	0	0	0	96	.	39941132	105333	240690	128468	.	0.98826	0.00260625	0.00595537	0.00317867	0.0117403
1136	1	12	0	0	0	0	0	96	.	47573376	192271	415621	186202	.	0.983582	0.00397521	0.00859299	0.00384974	0.0164179
%25mg/kg once
1136	2	13	1	25	2	24	0	0	.	.	.	.	.	.	.	.	.	.	.
1136	2	13	0	0	0	0	0	2	.	48444933	235529	814796	637366	.	0.966335	0.00469812	0.0162528	0.0127136	0.0336645
1136	2	13	0	0	0	0	0	2	.	20767226	211991	681243	314640	.	0.945034	0.00964687	0.0310007	0.014318	0.0549656
1136	2	13	0	0	0	0	0	2	.	28295031	157071	355448	172324	.	0.976368	0.00542	0.0122653	0.00594633	0.0236317
1136	2	13	0	0	0	0	0	2	.	35701141	152707	493177	145459	.	0.978315	0.00418462	0.0135145	0.003986	0.0216851
1136	2	13	0	0	0	0	0	8	.	42834394	604177	1376208	533724	.	0.94456	0.013323	0.0303474	0.0117694	0.0554397
1136	2	13	0	0	0	0	0	8	.	59330560	856600	1822937	773089	.	0.945007	0.0136438	0.0290354	0.0123136	0.0549928
1136	2	13	0	0	0	0	0	8	.	17128239	341434	702487	341448	.	0.92517	0.0184423	0.0379444	0.0184431	0.0748298
1136	2	13	0	0	0	0	0	8	.	42617517	527291	1320320	556542	.	0.9466	0.0117119	0.0293263	0.0123616	0.0533999
1136	2	13	0	0	0	0	0	24	.	46482413	755987	1449068	574300	.	0.94358	0.0153463	0.0294157	0.0116581	0.0564201
1136	2	13	0	0	0	0	0	24	.	45077998	1067154	2282754	871056	.	0.91438	0.0216466	0.0463043	0.0176689	0.0856197
1136	2	13	0	0	0	0	0	24	.	44177944	587014	1515217	750365	.	0.939346	0.0124815	0.0322177	0.0159548	0.0606541
1136	2	13	0	0	0	0	0	24	.	26786826	268716	438706	225333	.	0.96635	0.00969409	0.0158266	0.00812902	0.0336497
%25mg/kg QD 4days
1136	3	14	1	25	2	24	4	0	.	.	.	.	.	.	.	.	.	.	.
1136	3	14	0	0	0	0	0	74	.	29148538	577632	1456775	670445	.	0.915084	0.0181341	0.0457338	0.0210478	0.0849157
1136	3	14	0	0	0	0	0	74	.	39597621	802929	1669380	771656	.	0.92428	0.0187418	0.0389663	0.0180118	0.07572
1136	3	14	0	0	0	0	0	74	.	23282019	530264	1322600	533255	.	0.90704	0.0206585	0.0515269	0.020775	0.0929603
1136	3	14	0	0	0	0	0	74	.	28596637	692613	1638189	871870	.	0.899285	0.0217808	0.0515165	0.0274179	0.100715
1136	3	14	0	0	0	0	0	80	.	22437810	645572	1570978	662496	.	0.886279	0.0254997	0.0620527	0.0261682	0.113721
1136	3	14	0	0	0	0	0	80	.	47434640	1515600	3143153	1342141	.	0.887698	0.0283631	0.0588214	0.025117	0.112302
1136	3	14	0	0	0	0	0	80	.	62017889	1916928	3834049	1637202	.	0.893551	0.027619	0.0552408	0.0235887	0.106449
1136	3	14	0	0	0	0	0	80	.	39870202	1404693	3002979	1147811	.	0.877702	0.0309229	0.0661075	0.0252679	0.122298
1136	3	14	0	0	0	0	0	96	.	54064533	2397661	5018962	1917551	.	0.85277	0.0378188	0.0791651	0.0302459	0.14723
1136	3	14	0	0	0	0	0	96	.	41912176	1301044	2626011	1202120	.	0.890965	0.0276575	0.0558235	0.0255545	0.109035
1136	3	14	0	0	0	0	0	96	.	46122272	1150129	2812228	1713148	.	0.89043	0.0222042	0.0542924	0.0330738	0.10957
%extended to 1 week time series
%	3	14	0	0	0	0	0	168	.	.	.	.	.	.	.	.	.	.	.
%25mg/kg BD 4days
1136	4	15	1	25	2	12	7	0	.	.	.	.	.	.	.	.	.	.	.
1136	4	15	0	0	0	0	0	74	.	35474864	1051096	2225871	1173695	.	0.888526	0.0263264	0.0557506	0.0293971	0.111474
1136	4	15	0	0	0	0	0	74	.	32191650	1302898	3077784	923917	.	0.85853	0.0347474	0.0820825	0.0246403	0.14147
1136	4	15	0	0	0	0	0	74	.	39537321	1600286	4034547	874160	.	0.858642	0.0347538	0.0876193	0.0189844	0.141358
1136	4	15	0	0	0	0	0	74	.	22325402	2000923	3714519	999481	.	0.768772	0.0689015	0.127909	0.034417	0.231228
1136	4	15	0	0	0	0	0	80	.	19944419	1689575	3065889	926319	.	0.778282	0.0659315	0.119639	0.0361473	0.221718
1136	4	15	0	0	0	0	0	80	.	33288074	1657045	3707156	1413783	.	0.83083	0.0413578	0.0925261	0.0352863	0.16917
1136	4	15	0	0	0	0	0	80	.	14086401	1066714	1638184	766648	.	0.802281	0.0607539	0.0933016	0.0436639	0.197719
1136	4	15	0	0	0	0	0	96	.	43998297	3477555	6446466	2418353	.	0.780933	0.0617237	0.114419	0.0429238	0.219067
1136	4	15	0	0	0	0	0	96	.	15902310	522452	1304129	758961	.	0.860149	0.0282592	0.0705398	0.0410519	0.139851
1136	4	15	0	0	0	0	0	96	.	41933185	1555883	3728317	1298724	.	0.864315	0.0320694	0.076847	0.0267689	0.135685
1136	4	15	0	0	0	0	0	96	.	18766484	527831	1453376	926474	.	0.865846	0.024353	0.0670557	0.0427455	0.134154
%extended to 1 week time series
%	4	15	0	0	0	0	0	168	.	.	.	.	.	.	.	.	.	.	.
%50mg/kg QD 4days
1136	5	16	1	50	2	24	4	0	.	.	.	.	.	.	.	.	.	.	.
1136	5	16	0	0	0	0	0	74	.	50559015	1266689	3959137	2240847	.	0.871321	0.0218298	0.0682308	0.0386182	0.128679
1136	5	16	0	0	0	0	0	74	.	36184340	1212633	3888784	1719048	.	0.841402	0.0281976	0.0904267	0.0399734	0.158598
1136	5	16	0	0	0	0	0	74	.	46304998	1269907	4456829	1789259	.	0.860352	0.023595	0.0828084	0.0332446	0.139648
1136	5	16	0	0	0	0	0	74	.	65189243	2994265	5771957	2444958	.	0.853258	0.0391917	0.0755488	0.0320019	0.146742
1136	5	16	0	0	0	0	0	80	.	37156222	1237256	3614145	1311296	.	0.857737	0.0285616	0.0834311	0.0302707	0.142263
1136	5	16	0	0	0	0	0	80	.	56961176	1708739	5500437	1817876	.	0.863202	0.0258946	0.0833548	0.0275485	0.136798
1136	5	16	0	0	0	0	0	80	.	42001769	1045901	3564759	2027988	.	0.863516	0.0215027	0.073288	0.0416935	0.136484
1136	5	16	0	0	0	0	0	80	.	17840696	610663	1529782	771611	.	0.859679	0.0294256	0.0737147	0.0371811	0.140321
1136	5	16	0	0	0	0	0	96	.	37389937	2334579	3863762	1197609	.	0.83486	0.0521276	0.0862719	0.0267408	0.16514
1136	5	16	0	0	0	0	0	96	.	18106186	1693039	3422503	1094053	.	0.744627	0.0696272	0.140752	0.0449935	0.255373
1136	5	16	0	0	0	0	0	96	.	37347925	1453836	3672837	1231350	.	0.854527	0.033264	0.0840352	0.0281735	0.145473
1136	5	16	0	0	0	0	0	96	.	45943074	1886065	3821957	1398317	.	0.866043	0.035553	0.0720452	0.0263588	0.133957
%extended to 1 week time series
%	5	16	0	0	0	0	0	168	.	.	.	.	.	.	.	.	.	.	.
%efficacy data
%control
1106	1	25	0	0	0	0	0	168	.	.	.	.	.	0.307	.	.	.	.	.
1106	1	25	0	0	0	0	0	168	.	.	.	.	.	0.425	.	.	.	.	.
1106	1	25	0	0	0	0	0	168	.	.	.	.	.	0.359	.	.	.	.	.
1106	1	25	0	0	0	0	0	168	.	.	.	.	.	0.31	.	.	.	.	.
1106	1	25	0	0	0	0	0	168	.	.	.	.	.	0.249	.	.	.	.	.
1106	1	25	0	0	0	0	0	168	.	.	.	.	.	0.166	.	.	.	.	.
1106	1	25	0	0	0	0	0	168	.	.	.	.	.	0.244	.	.	.	.	.
1106	1	25	0	0	0	0	0	168	.	.	.	.	.	0.393	.	.	.	.	.
1106	1	25	0	0	0	0	0	168	.	.	.	.	.	0.449	.	.	.	.	.
1106	1	25	0	0	0	0	0	168	.	.	.	.	.	0.276	.	.	.	.	.
1106	1	25	0	0	0	0	0	192	.	.	.	.	.	.	.	.	.	.	.
1106	1	25	0	0	0	0	0	192	.	.	.	.	.	.	.	.	.	.	.
1106	1	25	0	0	0	0	0	192	.	.	.	.	.	.	.	.	.	.	.
1106	1	25	0	0	0	0	0	192	.	.	.	.	.	.	.	.	.	.	.
1106	1	25	0	0	0	0	0	192	.	.	.	.	.	.	.	.	.	.	.
1106	1	25	0	0	0	0	0	192	.	.	.	.	.	.	.	.	.	.	.
1106	1	25	0	0	0	0	0	192	.	.	.	.	.	.	.	.	.	.	.
1106	1	25	0	0	0	0	0	192	.	.	.	.	.	.	.	.	.	.	.
1106	1	25	0	0	0	0	0	192	.	.	.	.	.	.	.	.	.	.	.
1106	1	25	0	0	0	0	0	192	.	.	.	.	.	.	.	.	.	.	.
1106	1	25	0	0	0	0	0	216	.	.	.	.	.	.	.	.	.	.	.
1106	1	25	0	0	0	0	0	216	.	.	.	.	.	.	.	.	.	.	.
1106	1	25	0	0	0	0	0	216	.	.	.	.	.	.	.	.	.	.	.
1106	1	25	0	0	0	0	0	216	.	.	.	.	.	.	.	.	.	.	.
1106	1	25	0	0	0	0	0	216	.	.	.	.	.	.	.	.	.	.	.
1106	1	25	0	0	0	0	0	216	.	.	.	.	.	.	.	.	.	.	.
1106	1	25	0	0	0	0	0	216	.	.	.	.	.	.	.	.	.	.	.
1106	1	25	0	0	0	0	0	216	.	.	.	.	.	.	.	.	.	.	.
1106	1	25	0	0	0	0	0	216	.	.	.	.	.	.	.	.	.	.	.
1106	1	25	0	0	0	0	0	216	.	.	.	.	.	.	.	.	.	.	.
1106	1	25	0	0	0	0	0	240	.	.	.	.	.	0.643	.	.	.	.	.
1106	1	25	0	0	0	0	0	240	.	.	.	.	.	0.566	.	.	.	.	.
1106	1	25	0	0	0	0	0	240	.	.	.	.	.	0.512	.	.	.	.	.
1106	1	25	0	0	0	0	0	240	.	.	.	.	.	0.453	.	.	.	.	.
1106	1	25	0	0	0	0	0	240	.	.	.	.	.	0.391	.	.	.	.	.
1106	1	25	0	0	0	0	0	240	.	.	.	.	.	0.293	.	.	.	.	.
1106	1	25	0	0	0	0	0	240	.	.	.	.	.	0.443	.	.	.	.	.
1106	1	25	0	0	0	0	0	240	.	.	.	.	.	0.661	.	.	.	.	.
1106	1	25	0	0	0	0	0	240	.	.	.	.	.	0.634	.	.	.	.	.
1106	1	25	0	0	0	0	0	240	.	.	.	.	.	0.38	.	.	.	.	.
1106	1	25	0	0	0	0	0	264	.	.	.	.	.	.	.	.	.	.	.
1106	1	25	0	0	0	0	0	264	.	.	.	.	.	.	.	.	.	.	.
1106	1	25	0	0	0	0	0	264	.	.	.	.	.	.	.	.	.	.	.
1106	1	25	0	0	0	0	0	264	.	.	.	.	.	.	.	.	.	.	.
1106	1	25	0	0	0	0	0	264	.	.	.	.	.	.	.	.	.	.	.
1106	1	25	0	0	0	0	0	264	.	.	.	.	.	.	.	.	.	.	.
1106	1	25	0	0	0	0	0	264	.	.	.	.	.	.	.	.	.	.	.
1106	1	25	0	0	0	0	0	264	.	.	.	.	.	.	.	.	.	.	.
1106	1	25	0	0	0	0	0	264	.	.	.	.	.	.	.	.	.	.	.
1106	1	25	0	0	0	0	0	264	.	.	.	.	.	.	.	.	.	.	.
1106	1	25	0	0	0	0	0	288	.	.	.	.	.	.	.	.	.	.	.
1106	1	25	0	0	0	0	0	288	.	.	.	.	.	.	.	.	.	.	.
1106	1	25	0	0	0	0	0	288	.	.	.	.	.	.	.	.	.	.	.
1106	1	25	0	0	0	0	0	288	.	.	.	.	.	.	.	.	.	.	.
1106	1	25	0	0	0	0	0	288	.	.	.	.	.	.	.	.	.	.	.
1106	1	25	0	0	0	0	0	288	.	.	.	.	.	.	.	.	.	.	.
1106	1	25	0	0	0	0	0	288	.	.	.	.	.	.	.	.	.	.	.
1106	1	25	0	0	0	0	0	288	.	.	.	.	.	.	.	.	.	.	.
1106	1	25	0	0	0	0	0	288	.	.	.	.	.	.	.	.	.	.	.
1106	1	25	0	0	0	0	0	288	.	.	.	.	.	.	.	.	.	.	.
1106	1	25	0	0	0	0	0	312	.	.	.	.	.	.	.	.	.	.	.
1106	1	25	0	0	0	0	0	312	.	.	.	.	.	.	.	.	.	.	.
1106	1	25	0	0	0	0	0	312	.	.	.	.	.	.	.	.	.	.	.
1106	1	25	0	0	0	0	0	312	.	.	.	.	.	.	.	.	.	.	.
1106	1	25	0	0	0	0	0	312	.	.	.	.	.	.	.	.	.	.	.
1106	1	25	0	0	0	0	0	312	.	.	.	.	.	.	.	.	.	.	.
1106	1	25	0	0	0	0	0	312	.	.	.	.	.	.	.	.	.	.	.
1106	1	25	0	0	0	0	0	312	.	.	.	.	.	.	.	.	.	.	.
1106	1	25	0	0	0	0	0	312	.	.	.	.	.	.	.	.	.	.	.
1106	1	25	0	0	0	0	0	312	.	.	.	.	.	.	.	.	.	.	.
1106	1	25	0	0	0	0	0	336	.	.	.	.	.	1.09	.	.	.	.	.
1106	1	25	0	0	0	0	0	336	.	.	.	.	.	0.867	.	.	.	.	.
1106	1	25	0	0	0	0	0	336	.	.	.	.	.	1.047	.	.	.	.	.
1106	1	25	0	0	0	0	0	336	.	.	.	.	.	0.856	.	.	.	.	.
1106	1	25	0	0	0	0	0	336	.	.	.	.	.	0.779	.	.	.	.	.
1106	1	25	0	0	0	0	0	336	.	.	.	.	.	0.602	.	.	.	.	.
1106	1	25	0	0	0	0	0	336	.	.	.	.	.	0.724	.	.	.	.	.
1106	1	25	0	0	0	0	0	336	.	.	.	.	.	1.167	.	.	.	.	.
1106	1	25	0	0	0	0	0	336	.	.	.	.	.	0.93	.	.	.	.	.
1106	1	25	0	0	0	0	0	336	.	.	.	.	.	0.829	.	.	.	.	.
1106	1	25	0	0	0	0	0	360	.	.	.	.	.	.	.	.	.	.	.
1106	1	25	0	0	0	0	0	360	.	.	.	.	.	.	.	.	.	.	.
1106	1	25	0	0	0	0	0	360	.	.	.	.	.	.	.	.	.	.	.
1106	1	25	0	0	0	0	0	360	.	.	.	.	.	.	.	.	.	.	.
1106	1	25	0	0	0	0	0	360	.	.	.	.	.	.	.	.	.	.	.
1106	1	25	0	0	0	0	0	360	.	.	.	.	.	.	.	.	.	.	.
1106	1	25	0	0	0	0	0	360	.	.	.	.	.	.	.	.	.	.	.
1106	1	25	0	0	0	0	0	360	.	.	.	.	.	.	.	.	.	.	.
1106	1	25	0	0	0	0	0	360	.	.	.	.	.	.	.	.	.	.	.
1106	1	25	0	0	0	0	0	360	.	.	.	.	.	.	.	.	.	.	.
1106	1	25	0	0	0	0	0	384	.	.	.	.	.	1.335	.	.	.	.	.
1106	1	25	0	0	0	0	0	384	.	.	.	.	.	1.093	.	.	.	.	.
1106	1	25	0	0	0	0	0	384	.	.	.	.	.	.	.	.	.	.	.
1106	1	25	0	0	0	0	0	384	.	.	.	.	.	1.15	.	.	.	.	.
1106	1	25	0	0	0	0	0	384	.	.	.	.	.	1.13	.	.	.	.	.
1106	1	25	0	0	0	0	0	384	.	.	.	.	.	0.917	.	.	.	.	.
1106	1	25	0	0	0	0	0	384	.	.	.	.	.	1.096	.	.	.	.	.
1106	1	25	0	0	0	0	0	384	.	.	.	.	.	1.568	.	.	.	.	.
1106	1	25	0	0	0	0	0	384	.	.	.	.	.	1.25	.	.	.	.	.
1106	1	25	0	0	0	0	0	384	.	.	.	.	.	.	.	.	.	.	.
1106	1	25	0	0	0	0	0	480	.	.	.	.	.	1.379	.	.	.	.	.
1106	1	25	0	0	0	0	0	480	.	.	.	.	.	1.77	.	.	.	.	.
1106	1	25	0	0	0	0	0	480	.	.	.	.	.	.	.	.	.	.	.
1106	1	25	0	0	0	0	0	480	.	.	.	.	.	1.277	.	.	.	.	.
1106	1	25	0	0	0	0	0	480	.	.	.	.	.	1.776	.	.	.	.	.
1106	1	25	0	0	0	0	0	480	.	.	.	.	.	1.198	.	.	.	.	.
1106	1	25	0	0	0	0	0	480	.	.	.	.	.	1.44	.	.	.	.	.
1106	1	25	0	0	0	0	0	480	.	.	.	.	.	1.676	.	.	.	.	.
1106	1	25	0	0	0	0	0	480	.	.	.	.	.	1.454	.	.	.	.	.
1106	1	25	0	0	0	0	0	480	.	.	.	.	.	.	.	.	.	.	.
1106	1	25	0	0	0	0	0	528	.	.	.	.	.	.	.	.	.	.	.
1106	1	25	0	0	0	0	0	528	.	.	.	.	.	.	.	.	.	.	.
1106	1	25	0	0	0	0	0	528	.	.	.	.	.	.	.	.	.	.	.
1106	1	25	0	0	0	0	0	528	.	.	.	.	.	.	.	.	.	.	.
1106	1	25	0	0	0	0	0	528	.	.	.	.	.	.	.	.	.	.	.
1106	1	25	0	0	0	0	0	528	.	.	.	.	.	.	.	.	.	.	.
1106	1	25	0	0	0	0	0	528	.	.	.	.	.	.	.	.	.	.	.
1106	1	25	0	0	0	0	0	528	.	.	.	.	.	.	.	.	.	.	.
1106	1	25	0	0	0	0	0	528	.	.	.	.	.	.	.	.	.	.	.
1106	1	25	0	0	0	0	0	528	.	.	.	.	.	.	.	.	.	.	.
1106	1	25	0	0	0	0	0	552	.	.	.	.	.	.	.	.	.	.	.
1106	1	25	0	0	0	0	0	552	.	.	.	.	.	.	.	.	.	.	.
1106	1	25	0	0	0	0	0	552	.	.	.	.	.	.	.	.	.	.	.
1106	1	25	0	0	0	0	0	552	.	.	.	.	.	.	.	.	.	.	.
1106	1	25	0	0	0	0	0	552	.	.	.	.	.	.	.	.	.	.	.
1106	1	25	0	0	0	0	0	552	.	.	.	.	.	.	.	.	.	.	.
1106	1	25	0	0	0	0	0	552	.	.	.	.	.	.	.	.	.	.	.
1106	1	25	0	0	0	0	0	552	.	.	.	.	.	.	.	.	.	.	.
1106	1	25	0	0	0	0	0	552	.	.	.	.	.	.	.	.	.	.	.
1106	1	25	0	0	0	0	0	552	.	.	.	.	.	.	.	.	.	.	.
1106	1	25	0	0	0	0	0	576	.	.	.	.	.	.	.	.	.	.	.
1106	1	25	0	0	0	0	0	576	.	.	.	.	.	.	.	.	.	.	.
1106	1	25	0	0	0	0	0	576	.	.	.	.	.	.	.	.	.	.	.
1106	1	25	0	0	0	0	0	576	.	.	.	.	.	.	.	.	.	.	.
1106	1	25	0	0	0	0	0	576	.	.	.	.	.	.	.	.	.	.	.
1106	1	25	0	0	0	0	0	576	.	.	.	.	.	.	.	.	.	.	.
1106	1	25	0	0	0	0	0	576	.	.	.	.	.	.	.	.	.	.	.
1106	1	25	0	0	0	0	0	576	.	.	.	.	.	.	.	.	.	.	.
1106	1	25	0	0	0	0	0	576	.	.	.	.	.	.	.	.	.	.	.
1106	1	25	0	0	0	0	0	576	.	.	.	.	.	.	.	.	.	.	.
1106	1	25	0	0	0	0	0	696	.	.	.	.	.	.	.	.	.	.	.
1106	1	25	0	0	0	0	0	696	.	.	.	.	.	.	.	.	.	.	.
1106	1	25	0	0	0	0	0	696	.	.	.	.	.	.	.	.	.	.	.
1106	1	25	0	0	0	0	0	696	.	.	.	.	.	.	.	.	.	.	.
1106	1	25	0	0	0	0	0	696	.	.	.	.	.	.	.	.	.	.	.
1106	1	25	0	0	0	0	0	696	.	.	.	.	.	.	.	.	.	.	.
1106	1	25	0	0	0	0	0	696	.	.	.	.	.	.	.	.	.	.	.
1106	1	25	0	0	0	0	0	696	.	.	.	.	.	.	.	.	.	.	.
1106	1	25	0	0	0	0	0	696	.	.	.	.	.	.	.	.	.	.	.
1106	1	25	0	0	0	0	0	696	.	.	.	.	.	.	.	.	.	.	.
%25mg/kg BD
1106	3	26	0	0	0	0	0	168	.	.	.	.	.	0.193	.	.	.	.	.
1106	3	26	0	0	0	0	0	168	.	.	.	.	.	0.411	.	.	.	.	.
1106	3	26	0	0	0	0	0	168	.	.	.	.	.	0.242	.	.	.	.	.
1106	3	26	0	0	0	0	0	168	.	.	.	.	.	0.363	.	.	.	.	.
1106	3	26	0	0	0	0	0	168	.	.	.	.	.	0.395	.	.	.	.	.
1106	3	26	0	0	0	0	0	168	.	.	.	.	.	0.244	.	.	.	.	.
1106	3	26	0	0	0	0	0	168	.	.	.	.	.	0.331	.	.	.	.	.
1106	3	26	0	0	0	0	0	168	.	.	.	.	.	0.327	.	.	.	.	.
1106	3	26	0	0	0	0	0	168	.	.	.	.	.	0.288	.	.	.	.	.
1106	3	26	0	0	0	0	0	168	.	.	.	.	.	0.493	.	.	.	.	.
1106	3	26	0	0	0	0	0	192	.	.	.	.	.	.	.	.	.	.	.
1106	3	26	0	0	0	0	0	192	.	.	.	.	.	.	.	.	.	.	.
1106	3	26	0	0	0	0	0	192	.	.	.	.	.	.	.	.	.	.	.
1106	3	26	0	0	0	0	0	192	.	.	.	.	.	.	.	.	.	.	.
1106	3	26	0	0	0	0	0	192	.	.	.	.	.	.	.	.	.	.	.
1106	3	26	0	0	0	0	0	192	.	.	.	.	.	.	.	.	.	.	.
1106	3	26	0	0	0	0	0	192	.	.	.	.	.	.	.	.	.	.	.
1106	3	26	0	0	0	0	0	192	.	.	.	.	.	.	.	.	.	.	.
1106	3	26	0	0	0	0	0	192	.	.	.	.	.	.	.	.	.	.	.
1106	3	26	0	0	0	0	0	192	.	.	.	.	.	.	.	.	.	.	.
1106	3	26	0	0	0	0	0	216	.	.	.	.	.	.	.	.	.	.	.
1106	3	26	0	0	0	0	0	216	.	.	.	.	.	.	.	.	.	.	.
1106	3	26	0	0	0	0	0	216	.	.	.	.	.	.	.	.	.	.	.
1106	3	26	0	0	0	0	0	216	.	.	.	.	.	.	.	.	.	.	.
1106	3	26	0	0	0	0	0	216	.	.	.	.	.	.	.	.	.	.	.
1106	3	26	0	0	0	0	0	216	.	.	.	.	.	.	.	.	.	.	.
1106	3	26	0	0	0	0	0	216	.	.	.	.	.	.	.	.	.	.	.
1106	3	26	0	0	0	0	0	216	.	.	.	.	.	.	.	.	.	.	.
1106	3	26	0	0	0	0	0	216	.	.	.	.	.	.	.	.	.	.	.
1106	3	26	0	0	0	0	0	216	.	.	.	.	.	.	.	.	.	.	.
1106	3	26	0	0	0	0	0	240	.	.	.	.	.	0.238	.	.	.	.	.
1106	3	26	0	0	0	0	0	240	.	.	.	.	.	0.554	.	.	.	.	.
1106	3	26	0	0	0	0	0	240	.	.	.	.	.	0.203	.	.	.	.	.
1106	3	26	0	0	0	0	0	240	.	.	.	.	.	0.675	.	.	.	.	.
1106	3	26	0	0	0	0	0	240	.	.	.	.	.	0.545	.	.	.	.	.
1106	3	26	0	0	0	0	0	240	.	.	.	.	.	0.29	.	.	.	.	.
1106	3	26	0	0	0	0	0	240	.	.	.	.	.	0.449	.	.	.	.	.
1106	3	26	0	0	0	0	0	240	.	.	.	.	.	0.299	.	.	.	.	.
1106	3	26	0	0	0	0	0	240	.	.	.	.	.	0.278	.	.	.	.	.
1106	3	26	1	25	2	24	11	240	.	.	.	.	.	.	.	.	.	.	.
1106	3	26	0	0	0	0	0	240	.	.	.	.	.	0.623	.	.	.	.	.
1106	3	26	1	25	2	24	11	248	.	.	.	.	.	.	.	.	.	.	.
1106	3	26	0	0	0	0	0	264	.	.	.	.	.	.	.	.	.	.	.
1106	3	26	0	0	0	0	0	264	.	.	.	.	.	.	.	.	.	.	.
1106	3	26	0	0	0	0	0	264	.	.	.	.	.	.	.	.	.	.	.
1106	3	26	0	0	0	0	0	264	.	.	.	.	.	.	.	.	.	.	.
1106	3	26	0	0	0	0	0	264	.	.	.	.	.	.	.	.	.	.	.
1106	3	26	0	0	0	0	0	264	.	.	.	.	.	.	.	.	.	.	.
1106	3	26	0	0	0	0	0	264	.	.	.	.	.	.	.	.	.	.	.
1106	3	26	0	0	0	0	0	264	.	.	.	.	.	.	.	.	.	.	.
1106	3	26	0	0	0	0	0	264	.	.	.	.	.	.	.	.	.	.	.
1106	3	26	0	0	0	0	0	264	.	.	.	.	.	.	.	.	.	.	.
1106	3	26	0	0	0	0	0	288	.	.	.	.	.	.	.	.	.	.	.
1106	3	26	0	0	0	0	0	288	.	.	.	.	.	.	.	.	.	.	.
1106	3	26	0	0	0	0	0	288	.	.	.	.	.	.	.	.	.	.	.
1106	3	26	0	0	0	0	0	288	.	.	.	.	.	.	.	.	.	.	.
1106	3	26	0	0	0	0	0	288	.	.	.	.	.	.	.	.	.	.	.
1106	3	26	0	0	0	0	0	288	.	.	.	.	.	.	.	.	.	.	.
1106	3	26	0	0	0	0	0	288	.	.	.	.	.	.	.	.	.	.	.
1106	3	26	0	0	0	0	0	288	.	.	.	.	.	.	.	.	.	.	.
1106	3	26	0	0	0	0	0	288	.	.	.	.	.	.	.	.	.	.	.
1106	3	26	0	0	0	0	0	288	.	.	.	.	.	.	.	.	.	.	.
1106	3	26	0	0	0	0	0	312	.	.	.	.	.	.	.	.	.	.	.
1106	3	26	0	0	0	0	0	312	.	.	.	.	.	.	.	.	.	.	.
1106	3	26	0	0	0	0	0	312	.	.	.	.	.	.	.	.	.	.	.
1106	3	26	0	0	0	0	0	312	.	.	.	.	.	.	.	.	.	.	.
1106	3	26	0	0	0	0	0	312	.	.	.	.	.	.	.	.	.	.	.
1106	3	26	0	0	0	0	0	312	.	.	.	.	.	.	.	.	.	.	.
1106	3	26	0	0	0	0	0	312	.	.	.	.	.	.	.	.	.	.	.
1106	3	26	0	0	0	0	0	312	.	.	.	.	.	.	.	.	.	.	.
1106	3	26	0	0	0	0	0	312	.	.	.	.	.	.	.	.	.	.	.
1106	3	26	0	0	0	0	0	312	.	.	.	.	.	.	.	.	.	.	.
1106	3	26	0	0	0	0	0	336	.	.	.	.	.	0.261	.	.	.	.	.
1106	3	26	0	0	0	0	0	336	.	.	.	.	.	0.501	.	.	.	.	.
1106	3	26	0	0	0	0	0	336	.	.	.	.	.	0.186	.	.	.	.	.
1106	3	26	0	0	0	0	0	336	.	.	.	.	.	0.438	.	.	.	.	.
1106	3	26	0	0	0	0	0	336	.	.	.	.	.	0.452	.	.	.	.	.
1106	3	26	0	0	0	0	0	336	.	.	.	.	.	0.246	.	.	.	.	.
1106	3	26	0	0	0	0	0	336	.	.	.	.	.	0.382	.	.	.	.	.
1106	3	26	0	0	0	0	0	336	.	.	.	.	.	0.292	.	.	.	.	.
1106	3	26	0	0	0	0	0	336	.	.	.	.	.	0.31	.	.	.	.	.
1106	3	26	0	0	0	0	0	336	.	.	.	.	.	0.701	.	.	.	.	.
1106	3	26	0	0	0	0	0	360	.	.	.	.	.	.	.	.	.	.	.
1106	3	26	0	0	0	0	0	360	.	.	.	.	.	.	.	.	.	.	.
1106	3	26	0	0	0	0	0	360	.	.	.	.	.	.	.	.	.	.	.
1106	3	26	0	0	0	0	0	360	.	.	.	.	.	.	.	.	.	.	.
1106	3	26	0	0	0	0	0	360	.	.	.	.	.	.	.	.	.	.	.
1106	3	26	0	0	0	0	0	360	.	.	.	.	.	.	.	.	.	.	.
1106	3	26	0	0	0	0	0	360	.	.	.	.	.	.	.	.	.	.	.
1106	3	26	0	0	0	0	0	360	.	.	.	.	.	.	.	.	.	.	.
1106	3	26	0	0	0	0	0	360	.	.	.	.	.	.	.	.	.	.	.
1106	3	26	0	0	0	0	0	360	.	.	.	.	.	.	.	.	.	.	.
1106	3	26	0	0	0	0	0	384	.	.	.	.	.	0.244	.	.	.	.	.
1106	3	26	0	0	0	0	0	384	.	.	.	.	.	0.507	.	.	.	.	.
1106	3	26	0	0	0	0	0	384	.	.	.	.	.	0.301	.	.	.	.	.
1106	3	26	0	0	0	0	0	384	.	.	.	.	.	0.438	.	.	.	.	.
1106	3	26	0	0	0	0	0	384	.	.	.	.	.	0.419	.	.	.	.	.
1106	3	26	0	0	0	0	0	384	.	.	.	.	.	0.305	.	.	.	.	.
1106	3	26	0	0	0	0	0	384	.	.	.	.	.	0.429	.	.	.	.	.
1106	3	26	0	0	0	0	0	384	.	.	.	.	.	0.322	.	.	.	.	.
1106	3	26	0	0	0	0	0	384	.	.	.	.	.	0.293	.	.	.	.	.
1106	3	26	0	0	0	0	0	384	.	.	.	.	.	0.64	.	.	.	.	.
1106	3	26	0	0	0	0	0	480	.	.	.	.	.	0.258	.	.	.	.	.
1106	3	26	0	0	0	0	0	480	.	.	.	.	.	0.553	.	.	.	.	.
1106	3	26	0	0	0	0	0	480	.	.	.	.	.	0.35	.	.	.	.	.
1106	3	26	0	0	0	0	0	480	.	.	.	.	.	0.38	.	.	.	.	.
1106	3	26	0	0	0	0	0	480	.	.	.	.	.	0.33	.	.	.	.	.
1106	3	26	0	0	0	0	0	480	.	.	.	.	.	0.274	.	.	.	.	.
1106	3	26	0	0	0	0	0	480	.	.	.	.	.	0.353	.	.	.	.	.
1106	3	26	0	0	0	0	0	480	.	.	.	.	.	0.426	.	.	.	.	.
1106	3	26	0	0	0	0	0	480	.	.	.	.	.	0.259	.	.	.	.	.
1106	3	26	0	0	0	0	0	480	.	.	.	.	.	0.58	.	.	.	.	.
1106	3	26	0	0	0	0	0	528	.	.	.	.	.	0.281	.	.	.	.	.
1106	3	26	0	0	0	0	0	528	.	.	.	.	.	0.651	.	.	.	.	.
1106	3	26	0	0	0	0	0	528	.	.	.	.	.	0.385	.	.	.	.	.
1106	3	26	0	0	0	0	0	528	.	.	.	.	.	0.342	.	.	.	.	.
1106	3	26	0	0	0	0	0	528	.	.	.	.	.	0.333	.	.	.	.	.
1106	3	26	0	0	0	0	0	528	.	.	.	.	.	0.359	.	.	.	.	.
1106	3	26	0	0	0	0	0	528	.	.	.	.	.	0.399	.	.	.	.	.
1106	3	26	0	0	0	0	0	528	.	.	.	.	.	0.356	.	.	.	.	.
1106	3	26	0	0	0	0	0	528	.	.	.	.	.	0.309	.	.	.	.	.
1106	3	26	0	0	0	0	0	528	.	.	.	.	.	0.605	.	.	.	.	.
1106	3	26	0	0	0	0	0	552	.	.	.	.	.	.	.	.	.	.	.
1106	3	26	0	0	0	0	0	552	.	.	.	.	.	.	.	.	.	.	.
1106	3	26	0	0	0	0	0	552	.	.	.	.	.	.	.	.	.	.	.
1106	3	26	0	0	0	0	0	552	.	.	.	.	.	.	.	.	.	.	.
1106	3	26	0	0	0	0	0	552	.	.	.	.	.	.	.	.	.	.	.
1106	3	26	0	0	0	0	0	552	.	.	.	.	.	.	.	.	.	.	.
1106	3	26	0	0	0	0	0	552	.	.	.	.	.	.	.	.	.	.	.
1106	3	26	0	0	0	0	0	552	.	.	.	.	.	.	.	.	.	.	.
1106	3	26	0	0	0	0	0	552	.	.	.	.	.	.	.	.	.	.	.
1106	3	26	0	0	0	0	0	552	.	.	.	.	.	.	.	.	.	.	.
1106	3	26	0	0	0	0	0	576	.	.	.	.	.	0.369	.	.	.	.	.
1106	3	26	0	0	0	0	0	576	.	.	.	.	.	0.722	.	.	.	.	.
1106	3	26	0	0	0	0	0	576	.	.	.	.	.	0.4	.	.	.	.	.
1106	3	26	0	0	0	0	0	576	.	.	.	.	.	0.35	.	.	.	.	.
1106	3	26	0	0	0	0	0	576	.	.	.	.	.	0.362	.	.	.	.	.
1106	3	26	0	0	0	0	0	576	.	.	.	.	.	0.366	.	.	.	.	.
1106	3	26	0	0	0	0	0	576	.	.	.	.	.	0.395	.	.	.	.	.
1106	3	26	0	0	0	0	0	576	.	.	.	.	.	0.386	.	.	.	.	.
1106	3	26	0	0	0	0	0	576	.	.	.	.	.	0.326	.	.	.	.	.
1106	3	26	0	0	0	0	0	576	.	.	.	.	.	0.789	.	.	.	.	.
1106	3	26	0	0	0	0	0	696	.	.	.	.	.	0.558	.	.	.	.	.
1106	3	26	0	0	0	0	0	696	.	.	.	.	.	1.23	.	.	.	.	.
1106	3	26	0	0	0	0	0	696	.	.	.	.	.	0.51	.	.	.	.	.
1106	3	26	0	0	0	0	0	696	.	.	.	.	.	0.514	.	.	.	.	.
1106	3	26	0	0	0	0	0	696	.	.	.	.	.	0.516	.	.	.	.	.
1106	3	26	0	0	0	0	0	696	.	.	.	.	.	0.455	.	.	.	.	.
1106	3	26	0	0	0	0	0	696	.	.	.	.	.	0.594	.	.	.	.	.
1106	3	26	0	0	0	0	0	696	.	.	.	.	.	0.467	.	.	.	.	.
1106	3	26	0	0	0	0	0	696	.	.	.	.	.	0.319	.	.	.	.	.
1106	3	26	0	0	0	0	0	696	.	.	.	.	.	1.295	.	.	.	.	.
%50mg/kg QD
1106	6	27	0	0	0	0	0	168	.	.	.	.	.	0.404	.	.	.	.	.
1106	6	27	0	0	0	0	0	168	.	.	.	.	.	0.258	.	.	.	.	.
1106	6	27	0	0	0	0	0	168	.	.	.	.	.	0.473	.	.	.	.	.
1106	6	27	0	0	0	0	0	168	.	.	.	.	.	0.359	.	.	.	.	.
1106	6	27	0	0	0	0	0	168	.	.	.	.	.	0.275	.	.	.	.	.
1106	6	27	0	0	0	0	0	168	.	.	.	.	.	0.329	.	.	.	.	.
1106	6	27	0	0	0	0	0	168	.	.	.	.	.	0.376	.	.	.	.	.
1106	6	27	0	0	0	0	0	168	.	.	.	.	.	0.186	.	.	.	.	.
1106	6	27	0	0	0	0	0	168	.	.	.	.	.	0.218	.	.	.	.	.
1106	6	27	0	0	0	0	0	192	.	.	.	.	.	.	.	.	.	.	.
1106	6	27	0	0	0	0	0	192	.	.	.	.	.	.	.	.	.	.	.
1106	6	27	0	0	0	0	0	192	.	.	.	.	.	.	.	.	.	.	.
1106	6	27	0	0	0	0	0	192	.	.	.	.	.	.	.	.	.	.	.
1106	6	27	0	0	0	0	0	192	.	.	.	.	.	.	.	.	.	.	.
1106	6	27	0	0	0	0	0	192	.	.	.	.	.	.	.	.	.	.	.
1106	6	27	0	0	0	0	0	192	.	.	.	.	.	.	.	.	.	.	.
1106	6	27	0	0	0	0	0	192	.	.	.	.	.	.	.	.	.	.	.
1106	6	27	0	0	0	0	0	192	.	.	.	.	.	.	.	.	.	.	.
1106	6	27	0	0	0	0	0	216	.	.	.	.	.	.	.	.	.	.	.
1106	6	27	0	0	0	0	0	216	.	.	.	.	.	.	.	.	.	.	.
1106	6	27	0	0	0	0	0	216	.	.	.	.	.	.	.	.	.	.	.
1106	6	27	0	0	0	0	0	216	.	.	.	.	.	.	.	.	.	.	.
1106	6	27	0	0	0	0	0	216	.	.	.	.	.	.	.	.	.	.	.
1106	6	27	0	0	0	0	0	216	.	.	.	.	.	.	.	.	.	.	.
1106	6	27	0	0	0	0	0	216	.	.	.	.	.	.	.	.	.	.	.
1106	6	27	0	0	0	0	0	216	.	.	.	.	.	.	.	.	.	.	.
1106	6	27	0	0	0	0	0	216	.	.	.	.	.	.	.	.	.	.	.
1106	6	27	1	50	2	24	11	240	.	.	.	.	.	.	.	.	.	.	.
1106	6	27	0	0	0	0	0	240	.	.	.	.	.	0.532	.	.	.	.	.
1106	6	27	0	0	0	0	0	240	.	.	.	.	.	0.217	.	.	.	.	.
1106	6	27	0	0	0	0	0	240	.	.	.	.	.	0.696	.	.	.	.	.
1106	6	27	0	0	0	0	0	240	.	.	.	.	.	0.506	.	.	.	.	.
1106	6	27	0	0	0	0	0	240	.	.	.	.	.	0.256	.	.	.	.	.
1106	6	27	0	0	0	0	0	240	.	.	.	.	.	0.385	.	.	.	.	.
1106	6	27	0	0	0	0	0	240	.	.	.	.	.	0.508	.	.	.	.	.
1106	6	27	0	0	0	0	0	240	.	.	.	.	.	0.256	.	.	.	.	.
1106	6	27	0	0	0	0	0	240	.	.	.	.	.	0.395	.	.	.	.	.
1106	6	27	0	0	0	0	0	264	.	.	.	.	.	.	.	.	.	.	.
1106	6	27	0	0	0	0	0	264	.	.	.	.	.	.	.	.	.	.	.
1106	6	27	0	0	0	0	0	264	.	.	.	.	.	.	.	.	.	.	.
1106	6	27	0	0	0	0	0	264	.	.	.	.	.	.	.	.	.	.	.
1106	6	27	0	0	0	0	0	264	.	.	.	.	.	.	.	.	.	.	.
1106	6	27	0	0	0	0	0	264	.	.	.	.	.	.	.	.	.	.	.
1106	6	27	0	0	0	0	0	264	.	.	.	.	.	.	.	.	.	.	.
1106	6	27	0	0	0	0	0	264	.	.	.	.	.	.	.	.	.	.	.
1106	6	27	0	0	0	0	0	264	.	.	.	.	.	.	.	.	.	.	.
1106	6	27	0	0	0	0	0	288	.	.	.	.	.	.	.	.	.	.	.
1106	6	27	0	0	0	0	0	288	.	.	.	.	.	.	.	.	.	.	.
1106	6	27	0	0	0	0	0	288	.	.	.	.	.	.	.	.	.	.	.
1106	6	27	0	0	0	0	0	288	.	.	.	.	.	.	.	.	.	.	.
1106	6	27	0	0	0	0	0	288	.	.	.	.	.	.	.	.	.	.	.
1106	6	27	0	0	0	0	0	288	.	.	.	.	.	.	.	.	.	.	.
1106	6	27	0	0	0	0	0	288	.	.	.	.	.	.	.	.	.	.	.
1106	6	27	0	0	0	0	0	288	.	.	.	.	.	.	.	.	.	.	.
1106	6	27	0	0	0	0	0	288	.	.	.	.	.	.	.	.	.	.	.
1106	6	27	0	0	0	0	0	312	.	.	.	.	.	.	.	.	.	.	.
1106	6	27	0	0	0	0	0	312	.	.	.	.	.	.	.	.	.	.	.
1106	6	27	0	0	0	0	0	312	.	.	.	.	.	.	.	.	.	.	.
1106	6	27	0	0	0	0	0	312	.	.	.	.	.	.	.	.	.	.	.
1106	6	27	0	0	0	0	0	312	.	.	.	.	.	.	.	.	.	.	.
1106	6	27	0	0	0	0	0	312	.	.	.	.	.	.	.	.	.	.	.
1106	6	27	0	0	0	0	0	312	.	.	.	.	.	.	.	.	.	.	.
1106	6	27	0	0	0	0	0	312	.	.	.	.	.	.	.	.	.	.	.
1106	6	27	0	0	0	0	0	312	.	.	.	.	.	.	.	.	.	.	.
1106	6	27	0	0	0	0	0	336	.	.	.	.	.	0.525	.	.	.	.	.
1106	6	27	0	0	0	0	0	336	.	.	.	.	.	0.271	.	.	.	.	.
1106	6	27	0	0	0	0	0	336	.	.	.	.	.	0.808	.	.	.	.	.
1106	6	27	0	0	0	0	0	336	.	.	.	.	.	0.566	.	.	.	.	.
1106	6	27	0	0	0	0	0	336	.	.	.	.	.	0.254	.	.	.	.	.
1106	6	27	0	0	0	0	0	336	.	.	.	.	.	0.428	.	.	.	.	.
1106	6	27	0	0	0	0	0	336	.	.	.	.	.	0.523	.	.	.	.	.
1106	6	27	0	0	0	0	0	336	.	.	.	.	.	0.271	.	.	.	.	.
1106	6	27	0	0	0	0	0	336	.	.	.	.	.	0.453	.	.	.	.	.
1106	6	27	0	0	0	0	0	360	.	.	.	.	.	.	.	.	.	.	.
1106	6	27	0	0	0	0	0	360	.	.	.	.	.	.	.	.	.	.	.
1106	6	27	0	0	0	0	0	360	.	.	.	.	.	.	.	.	.	.	.
1106	6	27	0	0	0	0	0	360	.	.	.	.	.	.	.	.	.	.	.
1106	6	27	0	0	0	0	0	360	.	.	.	.	.	.	.	.	.	.	.
1106	6	27	0	0	0	0	0	360	.	.	.	.	.	.	.	.	.	.	.
1106	6	27	0	0	0	0	0	360	.	.	.	.	.	.	.	.	.	.	.
1106	6	27	0	0	0	0	0	360	.	.	.	.	.	.	.	.	.	.	.
1106	6	27	0	0	0	0	0	360	.	.	.	.	.	.	.	.	.	.	.
1106	6	27	0	0	0	0	0	384	.	.	.	.	.	0.641	.	.	.	.	.
1106	6	27	0	0	0	0	0	384	.	.	.	.	.	0.35	.	.	.	.	.
1106	6	27	0	0	0	0	0	384	.	.	.	.	.	0.782	.	.	.	.	.
1106	6	27	0	0	0	0	0	384	.	.	.	.	.	0.734	.	.	.	.	.
1106	6	27	0	0	0	0	0	384	.	.	.	.	.	0.331	.	.	.	.	.
1106	6	27	0	0	0	0	0	384	.	.	.	.	.	0.474	.	.	.	.	.
1106	6	27	0	0	0	0	0	384	.	.	.	.	.	0.539	.	.	.	.	.
1106	6	27	0	0	0	0	0	384	.	.	.	.	.	0.232	.	.	.	.	.
1106	6	27	0	0	0	0	0	384	.	.	.	.	.	0.435	.	.	.	.	.
1106	6	27	0	0	0	0	0	480	.	.	.	.	.	0.647	.	.	.	.	.
1106	6	27	0	0	0	0	0	480	.	.	.	.	.	0.393	.	.	.	.	.
1106	6	27	0	0	0	0	0	480	.	.	.	.	.	0.688	.	.	.	.	.
1106	6	27	0	0	0	0	0	480	.	.	.	.	.	0.923	.	.	.	.	.
1106	6	27	0	0	0	0	0	480	.	.	.	.	.	0.42	.	.	.	.	.
1106	6	27	0	0	0	0	0	480	.	.	.	.	.	0.552	.	.	.	.	.
1106	6	27	0	0	0	0	0	480	.	.	.	.	.	0.593	.	.	.	.	.
1106	6	27	0	0	0	0	0	480	.	.	.	.	.	.	.	.	.	.	.
1106	6	27	0	0	0	0	0	480	.	.	.	.	.	0.518	.	.	.	.	.
1106	6	27	0	0	0	0	0	528	.	.	.	.	.	0.756	.	.	.	.	.
1106	6	27	0	0	0	0	0	528	.	.	.	.	.	0.518	.	.	.	.	.
1106	6	27	0	0	0	0	0	528	.	.	.	.	.	0.77	.	.	.	.	.
1106	6	27	0	0	0	0	0	528	.	.	.	.	.	1.046	.	.	.	.	.
1106	6	27	0	0	0	0	0	528	.	.	.	.	.	0.457	.	.	.	.	.
1106	6	27	0	0	0	0	0	528	.	.	.	.	.	0.61	.	.	.	.	.
1106	6	27	0	0	0	0	0	528	.	.	.	.	.	0.697	.	.	.	.	.
1106	6	27	0	0	0	0	0	528	.	.	.	.	.	.	.	.	.	.	.
1106	6	27	0	0	0	0	0	528	.	.	.	.	.	0.545	.	.	.	.	.
1106	6	27	0	0	0	0	0	552	.	.	.	.	.	.	.	.	.	.	.
1106	6	27	0	0	0	0	0	552	.	.	.	.	.	.	.	.	.	.	.
1106	6	27	0	0	0	0	0	552	.	.	.	.	.	.	.	.	.	.	.
1106	6	27	0	0	0	0	0	552	.	.	.	.	.	.	.	.	.	.	.
1106	6	27	0	0	0	0	0	552	.	.	.	.	.	.	.	.	.	.	.
1106	6	27	0	0	0	0	0	552	.	.	.	.	.	.	.	.	.	.	.
1106	6	27	0	0	0	0	0	552	.	.	.	.	.	.	.	.	.	.	.
1106	6	27	0	0	0	0	0	552	.	.	.	.	.	.	.	.	.	.	.
1106	6	27	0	0	0	0	0	552	.	.	.	.	.	.	.	.	.	.	.
1106	6	27	0	0	0	0	0	576	.	.	.	.	.	0.83	.	.	.	.	.
1106	6	27	0	0	0	0	0	576	.	.	.	.	.	0.575	.	.	.	.	.
1106	6	27	0	0	0	0	0	576	.	.	.	.	.	0.9	.	.	.	.	.
1106	6	27	0	0	0	0	0	576	.	.	.	.	.	1.001	.	.	.	.	.
1106	6	27	0	0	0	0	0	576	.	.	.	.	.	0.565	.	.	.	.	.
1106	6	27	0	0	0	0	0	576	.	.	.	.	.	0.613	.	.	.	.	.
1106	6	27	0	0	0	0	0	576	.	.	.	.	.	0.684	.	.	.	.	.
1106	6	27	0	0	0	0	0	576	.	.	.	.	.	.	.	.	.	.	.
1106	6	27	0	0	0	0	0	576	.	.	.	.	.	0.748	.	.	.	.	.
1106	6	27	0	0	0	0	0	696	.	.	.	.	.	1.216	.	.	.	.	.
1106	6	27	0	0	0	0	0	696	.	.	.	.	.	0.842	.	.	.	.	.
1106	6	27	0	0	0	0	0	696	.	.	.	.	.	.	.	.	.	.	.
1106	6	27	0	0	0	0	0	696	.	.	.	.	.	1.516	.	.	.	.	.
1106	6	27	0	0	0	0	0	696	.	.	.	.	.	0.757	.	.	.	.	.
1106	6	27	0	0	0	0	0	696	.	.	.	.	.	0.821	.	.	.	.	.
1106	6	27	0	0	0	0	0	696	.	.	.	.	.	0.767	.	.	.	.	.
1106	6	27	0	0	0	0	0	696	.	.	.	.	.	.	.	.	.	.	.
1106	6	27	0	0	0	0	0	696	.	.	.	.	.	1.046	.	.	.	.	.
%dose response study
%control
1107	1	28	0	0	0	0	0	168	.	.	.	.	.	0.268	.	.	.	.	.
1107	1	28	0	0	0	0	0	168	.	.	.	.	.	0.35	.	.	.	.	.
1107	1	28	0	0	0	0	0	168	.	.	.	.	.	0.403	.	.	.	.	.
1107	1	28	0	0	0	0	0	168	.	.	.	.	.	0.214	.	.	.	.	.
1107	1	28	0	0	0	0	0	168	.	.	.	.	.	0.309	.	.	.	.	.
1107	1	28	0	0	0	0	0	168	.	.	.	.	.	0.19	.	.	.	.	.
1107	1	28	0	0	0	0	0	168	.	.	.	.	.	0.427	.	.	.	.	.
1107	1	28	0	0	0	0	0	168	.	.	.	.	.	0.448	.	.	.	.	.
1107	1	28	0	0	0	0	0	168	.	.	.	.	.	0.203	.	.	.	.	.
1107	1	28	0	0	0	0	0	168	.	.	.	.	.	0.377	.	.	.	.	.
1107	1	28	0	0	0	0	0	168	.	.	.	.	.	0.206	.	.	.	.	.
1107	1	28	0	0	0	0	0	168	.	.	.	.	.	0.29	.	.	.	.	.
1107	1	28	0	0	0	0	0	168	.	.	.	.	.	0.251	.	.	.	.	.
1107	1	28	0	0	0	0	0	168	.	.	.	.	.	0.335	.	.	.	.	.
1107	1	28	0	0	0	0	0	168	.	.	.	.	.	0.271	.	.	.	.	.
1107	1	28	0	0	0	0	0	192	.	.	.	.	.	.	.	.	.	.	.
1107	1	28	0	0	0	0	0	192	.	.	.	.	.	.	.	.	.	.	.
1107	1	28	0	0	0	0	0	192	.	.	.	.	.	.	.	.	.	.	.
1107	1	28	0	0	0	0	0	192	.	.	.	.	.	.	.	.	.	.	.
1107	1	28	0	0	0	0	0	192	.	.	.	.	.	.	.	.	.	.	.
1107	1	28	0	0	0	0	0	192	.	.	.	.	.	.	.	.	.	.	.
1107	1	28	0	0	0	0	0	192	.	.	.	.	.	.	.	.	.	.	.
1107	1	28	0	0	0	0	0	192	.	.	.	.	.	.	.	.	.	.	.
1107	1	28	0	0	0	0	0	192	.	.	.	.	.	.	.	.	.	.	.
1107	1	28	0	0	0	0	0	192	.	.	.	.	.	.	.	.	.	.	.
1107	1	28	0	0	0	0	0	192	.	.	.	.	.	.	.	.	.	.	.
1107	1	28	0	0	0	0	0	192	.	.	.	.	.	.	.	.	.	.	.
1107	1	28	0	0	0	0	0	192	.	.	.	.	.	.	.	.	.	.	.
1107	1	28	0	0	0	0	0	192	.	.	.	.	.	.	.	.	.	.	.
1107	1	28	0	0	0	0	0	192	.	.	.	.	.	.	.	.	.	.	.
1107	1	28	0	0	0	0	0	216	.	.	.	.	.	.	.	.	.	.	.
1107	1	28	0	0	0	0	0	216	.	.	.	.	.	.	.	.	.	.	.
1107	1	28	0	0	0	0	0	216	.	.	.	.	.	.	.	.	.	.	.
1107	1	28	0	0	0	0	0	216	.	.	.	.	.	.	.	.	.	.	.
1107	1	28	0	0	0	0	0	216	.	.	.	.	.	.	.	.	.	.	.
1107	1	28	0	0	0	0	0	216	.	.	.	.	.	.	.	.	.	.	.
1107	1	28	0	0	0	0	0	216	.	.	.	.	.	.	.	.	.	.	.
1107	1	28	0	0	0	0	0	216	.	.	.	.	.	.	.	.	.	.	.
1107	1	28	0	0	0	0	0	216	.	.	.	.	.	.	.	.	.	.	.
1107	1	28	0	0	0	0	0	216	.	.	.	.	.	.	.	.	.	.	.
1107	1	28	0	0	0	0	0	216	.	.	.	.	.	.	.	.	.	.	.
1107	1	28	0	0	0	0	0	216	.	.	.	.	.	.	.	.	.	.	.
1107	1	28	0	0	0	0	0	216	.	.	.	.	.	.	.	.	.	.	.
1107	1	28	0	0	0	0	0	216	.	.	.	.	.	.	.	.	.	.	.
1107	1	28	0	0	0	0	0	216	.	.	.	.	.	.	.	.	.	.	.
1107	1	28	0	0	0	0	0	240	.	.	.	.	.	.	.	.	.	.	.
1107	1	28	0	0	0	0	0	240	.	.	.	.	.	.	.	.	.	.	.
1107	1	28	0	0	0	0	0	240	.	.	.	.	.	.	.	.	.	.	.
1107	1	28	0	0	0	0	0	240	.	.	.	.	.	.	.	.	.	.	.
1107	1	28	0	0	0	0	0	240	.	.	.	.	.	.	.	.	.	.	.
1107	1	28	0	0	0	0	0	240	.	.	.	.	.	.	.	.	.	.	.
1107	1	28	0	0	0	0	0	240	.	.	.	.	.	.	.	.	.	.	.
1107	1	28	0	0	0	0	0	240	.	.	.	.	.	.	.	.	.	.	.
1107	1	28	0	0	0	0	0	240	.	.	.	.	.	.	.	.	.	.	.
1107	1	28	0	0	0	0	0	240	.	.	.	.	.	.	.	.	.	.	.
1107	1	28	0	0	0	0	0	240	.	.	.	.	.	.	.	.	.	.	.
1107	1	28	0	0	0	0	0	240	.	.	.	.	.	.	.	.	.	.	.
1107	1	28	0	0	0	0	0	240	.	.	.	.	.	.	.	.	.	.	.
1107	1	28	0	0	0	0	0	240	.	.	.	.	.	.	.	.	.	.	.
1107	1	28	0	0	0	0	0	240	.	.	.	.	.	.	.	.	.	.	.
1107	1	28	0	0	0	0	0	264	.	.	.	.	.	0.339	.	.	.	.	.
1107	1	28	0	0	0	0	0	264	.	.	.	.	.	0.802	.	.	.	.	.
1107	1	28	0	0	0	0	0	264	.	.	.	.	.	0.598	.	.	.	.	.
1107	1	28	0	0	0	0	0	264	.	.	.	.	.	0.485	.	.	.	.	.
1107	1	28	0	0	0	0	0	264	.	.	.	.	.	0.601	.	.	.	.	.
1107	1	28	0	0	0	0	0	264	.	.	.	.	.	0.303	.	.	.	.	.
1107	1	28	0	0	0	0	0	264	.	.	.	.	.	0.816	.	.	.	.	.
1107	1	28	0	0	0	0	0	264	.	.	.	.	.	0.684	.	.	.	.	.
1107	1	28	0	0	0	0	0	264	.	.	.	.	.	0.411	.	.	.	.	.
1107	1	28	0	0	0	0	0	264	.	.	.	.	.	0.651	.	.	.	.	.
1107	1	28	0	0	0	0	0	264	.	.	.	.	.	0.249	.	.	.	.	.
1107	1	28	0	0	0	0	0	264	.	.	.	.	.	0.492	.	.	.	.	.
1107	1	28	0	0	0	0	0	264	.	.	.	.	.	0.305	.	.	.	.	.
1107	1	28	0	0	0	0	0	264	.	.	.	.	.	0.618	.	.	.	.	.
1107	1	28	0	0	0	0	0	264	.	.	.	.	.	0.43	.	.	.	.	.
1107	1	28	0	0	0	0	0	288	.	.	.	.	.	.	.	.	.	.	.
1107	1	28	0	0	0	0	0	288	.	.	.	.	.	.	.	.	.	.	.
1107	1	28	0	0	0	0	0	288	.	.	.	.	.	.	.	.	.	.	.
1107	1	28	0	0	0	0	0	288	.	.	.	.	.	.	.	.	.	.	.
1107	1	28	0	0	0	0	0	288	.	.	.	.	.	.	.	.	.	.	.
1107	1	28	0	0	0	0	0	288	.	.	.	.	.	.	.	.	.	.	.
1107	1	28	0	0	0	0	0	288	.	.	.	.	.	.	.	.	.	.	.
1107	1	28	0	0	0	0	0	288	.	.	.	.	.	.	.	.	.	.	.
1107	1	28	0	0	0	0	0	288	.	.	.	.	.	.	.	.	.	.	.
1107	1	28	0	0	0	0	0	288	.	.	.	.	.	.	.	.	.	.	.
1107	1	28	0	0	0	0	0	288	.	.	.	.	.	.	.	.	.	.	.
1107	1	28	0	0	0	0	0	288	.	.	.	.	.	.	.	.	.	.	.
1107	1	28	0	0	0	0	0	288	.	.	.	.	.	.	.	.	.	.	.
1107	1	28	0	0	0	0	0	288	.	.	.	.	.	.	.	.	.	.	.
1107	1	28	0	0	0	0	0	288	.	.	.	.	.	.	.	.	.	.	.
1107	1	28	0	0	0	0	0	312	.	.	.	.	.	.	.	.	.	.	.
1107	1	28	0	0	0	0	0	312	.	.	.	.	.	.	.	.	.	.	.
1107	1	28	0	0	0	0	0	312	.	.	.	.	.	.	.	.	.	.	.
1107	1	28	0	0	0	0	0	312	.	.	.	.	.	.	.	.	.	.	.
1107	1	28	0	0	0	0	0	312	.	.	.	.	.	.	.	.	.	.	.
1107	1	28	0	0	0	0	0	312	.	.	.	.	.	.	.	.	.	.	.
1107	1	28	0	0	0	0	0	312	.	.	.	.	.	.	.	.	.	.	.
1107	1	28	0	0	0	0	0	312	.	.	.	.	.	.	.	.	.	.	.
1107	1	28	0	0	0	0	0	312	.	.	.	.	.	.	.	.	.	.	.
1107	1	28	0	0	0	0	0	312	.	.	.	.	.	.	.	.	.	.	.
1107	1	28	0	0	0	0	0	312	.	.	.	.	.	.	.	.	.	.	.
1107	1	28	0	0	0	0	0	312	.	.	.	.	.	.	.	.	.	.	.
1107	1	28	0	0	0	0	0	312	.	.	.	.	.	.	.	.	.	.	.
1107	1	28	0	0	0	0	0	312	.	.	.	.	.	.	.	.	.	.	.
1107	1	28	0	0	0	0	0	312	.	.	.	.	.	.	.	.	.	.	.
1107	1	28	0	0	0	0	0	336	.	.	.	.	.	.	.	.	.	.	.
1107	1	28	0	0	0	0	0	336	.	.	.	.	.	.	.	.	.	.	.
1107	1	28	0	0	0	0	0	336	.	.	.	.	.	.	.	.	.	.	.
1107	1	28	0	0	0	0	0	336	.	.	.	.	.	.	.	.	.	.	.
1107	1	28	0	0	0	0	0	336	.	.	.	.	.	.	.	.	.	.	.
1107	1	28	0	0	0	0	0	336	.	.	.	.	.	.	.	.	.	.	.
1107	1	28	0	0	0	0	0	336	.	.	.	.	.	.	.	.	.	.	.
1107	1	28	0	0	0	0	0	336	.	.	.	.	.	.	.	.	.	.	.
1107	1	28	0	0	0	0	0	336	.	.	.	.	.	.	.	.	.	.	.
1107	1	28	0	0	0	0	0	336	.	.	.	.	.	.	.	.	.	.	.
1107	1	28	0	0	0	0	0	336	.	.	.	.	.	.	.	.	.	.	.
1107	1	28	0	0	0	0	0	336	.	.	.	.	.	.	.	.	.	.	.
1107	1	28	0	0	0	0	0	336	.	.	.	.	.	.	.	.	.	.	.
1107	1	28	0	0	0	0	0	336	.	.	.	.	.	.	.	.	.	.	.
1107	1	28	0	0	0	0	0	336	.	.	.	.	.	.	.	.	.	.	.
1107	1	28	0	0	0	0	0	360	.	.	.	.	.	0.905	.	.	.	.	.
1107	1	28	0	0	0	0	0	360	.	.	.	.	.	1.766	.	.	.	.	.
1107	1	28	0	0	0	0	0	360	.	.	.	.	.	1.07	.	.	.	.	.
1107	1	28	0	0	0	0	0	360	.	.	.	.	.	.	.	.	.	.	.
1107	1	28	0	0	0	0	0	360	.	.	.	.	.	0.742	.	.	.	.	.
1107	1	28	0	0	0	0	0	360	.	.	.	.	.	0.538	.	.	.	.	.
1107	1	28	0	0	0	0	0	360	.	.	.	.	.	1.157	.	.	.	.	.
1107	1	28	0	0	0	0	0	360	.	.	.	.	.	1.105	.	.	.	.	.
1107	1	28	0	0	0	0	0	360	.	.	.	.	.	0.696	.	.	.	.	.
1107	1	28	0	0	0	0	0	360	.	.	.	.	.	1.056	.	.	.	.	.
1107	1	28	0	0	0	0	0	360	.	.	.	.	.	0.436	.	.	.	.	.
1107	1	28	0	0	0	0	0	360	.	.	.	.	.	0.88	.	.	.	.	.
1107	1	28	0	0	0	0	0	360	.	.	.	.	.	0.417	.	.	.	.	.
1107	1	28	0	0	0	0	0	360	.	.	.	.	.	0.89	.	.	.	.	.
1107	1	28	0	0	0	0	0	360	.	.	.	.	.	1.075	.	.	.	.	.
1107	1	28	0	0	0	0	0	384	.	.	.	.	.	.	.	.	.	.	.
1107	1	28	0	0	0	0	0	384	.	.	.	.	.	.	.	.	.	.	.
1107	1	28	0	0	0	0	0	384	.	.	.	.	.	.	.	.	.	.	.
1107	1	28	0	0	0	0	0	384	.	.	.	.	.	.	.	.	.	.	.
1107	1	28	0	0	0	0	0	384	.	.	.	.	.	.	.	.	.	.	.
1107	1	28	0	0	0	0	0	384	.	.	.	.	.	.	.	.	.	.	.
1107	1	28	0	0	0	0	0	384	.	.	.	.	.	.	.	.	.	.	.
1107	1	28	0	0	0	0	0	384	.	.	.	.	.	.	.	.	.	.	.
1107	1	28	0	0	0	0	0	384	.	.	.	.	.	.	.	.	.	.	.
1107	1	28	0	0	0	0	0	384	.	.	.	.	.	.	.	.	.	.	.
1107	1	28	0	0	0	0	0	384	.	.	.	.	.	.	.	.	.	.	.
1107	1	28	0	0	0	0	0	384	.	.	.	.	.	.	.	.	.	.	.
1107	1	28	0	0	0	0	0	384	.	.	.	.	.	.	.	.	.	.	.
1107	1	28	0	0	0	0	0	384	.	.	.	.	.	.	.	.	.	.	.
1107	1	28	0	0	0	0	0	384	.	.	.	.	.	.	.	.	.	.	.
1107	1	28	0	0	0	0	0	408	.	.	.	.	.	.	.	.	.	.	.
1107	1	28	0	0	0	0	0	408	.	.	.	.	.	.	.	.	.	.	.
1107	1	28	0	0	0	0	0	408	.	.	.	.	.	.	.	.	.	.	.
1107	1	28	0	0	0	0	0	408	.	.	.	.	.	.	.	.	.	.	.
1107	1	28	0	0	0	0	0	408	.	.	.	.	.	.	.	.	.	.	.
1107	1	28	0	0	0	0	0	408	.	.	.	.	.	.	.	.	.	.	.
1107	1	28	0	0	0	0	0	408	.	.	.	.	.	.	.	.	.	.	.
1107	1	28	0	0	0	0	0	408	.	.	.	.	.	.	.	.	.	.	.
1107	1	28	0	0	0	0	0	408	.	.	.	.	.	.	.	.	.	.	.
1107	1	28	0	0	0	0	0	408	.	.	.	.	.	.	.	.	.	.	.
1107	1	28	0	0	0	0	0	408	.	.	.	.	.	.	.	.	.	.	.
1107	1	28	0	0	0	0	0	408	.	.	.	.	.	.	.	.	.	.	.
1107	1	28	0	0	0	0	0	408	.	.	.	.	.	.	.	.	.	.	.
1107	1	28	0	0	0	0	0	408	.	.	.	.	.	.	.	.	.	.	.
1107	1	28	0	0	0	0	0	408	.	.	.	.	.	.	.	.	.	.	.
1107	1	28	0	0	0	0	0	432	.	.	.	.	.	.	.	.	.	.	.
1107	1	28	0	0	0	0	0	432	.	.	.	.	.	.	.	.	.	.	.
1107	1	28	0	0	0	0	0	432	.	.	.	.	.	.	.	.	.	.	.
1107	1	28	0	0	0	0	0	432	.	.	.	.	.	.	.	.	.	.	.
1107	1	28	0	0	0	0	0	432	.	.	.	.	.	.	.	.	.	.	.
1107	1	28	0	0	0	0	0	432	.	.	.	.	.	.	.	.	.	.	.
1107	1	28	0	0	0	0	0	432	.	.	.	.	.	.	.	.	.	.	.
1107	1	28	0	0	0	0	0	432	.	.	.	.	.	.	.	.	.	.	.
1107	1	28	0	0	0	0	0	432	.	.	.	.	.	.	.	.	.	.	.
1107	1	28	0	0	0	0	0	432	.	.	.	.	.	.	.	.	.	.	.
1107	1	28	0	0	0	0	0	432	.	.	.	.	.	.	.	.	.	.	.
1107	1	28	0	0	0	0	0	432	.	.	.	.	.	.	.	.	.	.	.
1107	1	28	0	0	0	0	0	432	.	.	.	.	.	.	.	.	.	.	.
1107	1	28	0	0	0	0	0	432	.	.	.	.	.	.	.	.	.	.	.
1107	1	28	0	0	0	0	0	432	.	.	.	.	.	.	.	.	.	.	.
1107	1	28	0	0	0	0	0	456	.	.	.	.	.	1.055	.	.	.	.	.
1107	1	28	0	0	0	0	0	456	.	.	.	.	.	2.756	.	.	.	.	.
1107	1	28	0	0	0	0	0	456	.	.	.	.	.	1.725	.	.	.	.	.
1107	1	28	0	0	0	0	0	456	.	.	.	.	.	.	.	.	.	.	.
1107	1	28	0	0	0	0	0	456	.	.	.	.	.	1.288	.	.	.	.	.
1107	1	28	0	0	0	0	0	456	.	.	.	.	.	1.01	.	.	.	.	.
1107	1	28	0	0	0	0	0	456	.	.	.	.	.	1.304	.	.	.	.	.
1107	1	28	0	0	0	0	0	456	.	.	.	.	.	2.366	.	.	.	.	.
1107	1	28	0	0	0	0	0	456	.	.	.	.	.	0.841	.	.	.	.	.
1107	1	28	0	0	0	0	0	456	.	.	.	.	.	1.241	.	.	.	.	.
1107	1	28	0	0	0	0	0	456	.	.	.	.	.	0.849	.	.	.	.	.
1107	1	28	0	0	0	0	0	456	.	.	.	.	.	1.137	.	.	.	.	.
1107	1	28	0	0	0	0	0	456	.	.	.	.	.	0.739	.	.	.	.	.
1107	1	28	0	0	0	0	0	456	.	.	.	.	.	1.403	.	.	.	.	.
1107	1	28	0	0	0	0	0	456	.	.	.	.	.	1.686	.	.	.	.	.
1107	1	28	0	0	0	0	0	480	.	.	.	.	.	.	.	.	.	.	.
1107	1	28	0	0	0	0	0	480	.	.	.	.	.	.	.	.	.	.	.
1107	1	28	0	0	0	0	0	480	.	.	.	.	.	.	.	.	.	.	.
1107	1	28	0	0	0	0	0	480	.	.	.	.	.	.	.	.	.	.	.
1107	1	28	0	0	0	0	0	480	.	.	.	.	.	.	.	.	.	.	.
1107	1	28	0	0	0	0	0	480	.	.	.	.	.	.	.	.	.	.	.
1107	1	28	0	0	0	0	0	480	.	.	.	.	.	.	.	.	.	.	.
1107	1	28	0	0	0	0	0	480	.	.	.	.	.	.	.	.	.	.	.
1107	1	28	0	0	0	0	0	480	.	.	.	.	.	.	.	.	.	.	.
1107	1	28	0	0	0	0	0	480	.	.	.	.	.	.	.	.	.	.	.
1107	1	28	0	0	0	0	0	480	.	.	.	.	.	.	.	.	.	.	.
1107	1	28	0	0	0	0	0	480	.	.	.	.	.	.	.	.	.	.	.
1107	1	28	0	0	0	0	0	480	.	.	.	.	.	.	.	.	.	.	.
1107	1	28	0	0	0	0	0	480	.	.	.	.	.	.	.	.	.	.	.
1107	1	28	0	0	0	0	0	480	.	.	.	.	.	.	.	.	.	.	.
1107	1	28	0	0	0	0	0	504	.	.	.	.	.	1.416	.	.	.	.	.
1107	1	28	0	0	0	0	0	504	.	.	.	.	.	.	.	.	.	.	.
1107	1	28	0	0	0	0	0	504	.	.	.	.	.	1.909	.	.	.	.	.
1107	1	28	0	0	0	0	0	504	.	.	.	.	.	.	.	.	.	.	.
1107	1	28	0	0	0	0	0	504	.	.	.	.	.	1.063	.	.	.	.	.
1107	1	28	0	0	0	0	0	504	.	.	.	.	.	1.255	.	.	.	.	.
1107	1	28	0	0	0	0	0	504	.	.	.	.	.	1.641	.	.	.	.	.
1107	1	28	0	0	0	0	0	504	.	.	.	.	.	2.842	.	.	.	.	.
1107	1	28	0	0	0	0	0	504	.	.	.	.	.	1.267	.	.	.	.	.
1107	1	28	0	0	0	0	0	504	.	.	.	.	.	1.53	.	.	.	.	.
1107	1	28	0	0	0	0	0	504	.	.	.	.	.	1.008	.	.	.	.	.
1107	1	28	0	0	0	0	0	504	.	.	.	.	.	1.438	.	.	.	.	.
1107	1	28	0	0	0	0	0	504	.	.	.	.	.	0.961	.	.	.	.	.
1107	1	28	0	0	0	0	0	504	.	.	.	.	.	1.745	.	.	.	.	.
1107	1	28	0	0	0	0	0	504	.	.	.	.	.	2.265	.	.	.	.	.
%10mg/kg
1107	2	29	0	0	0	0	0	168	.	.	.	.	.	0.487	.	.	.	.	.
1107	2	29	0	0	0	0	0	168	.	.	.	.	.	0.24	.	.	.	.	.
1107	2	29	0	0	0	0	0	168	.	.	.	.	.	0.206	.	.	.	.	.
1107	2	29	0	0	0	0	0	168	.	.	.	.	.	0.289	.	.	.	.	.
1107	2	29	0	0	0	0	0	168	.	.	.	.	.	0.195	.	.	.	.	.
1107	2	29	0	0	0	0	0	168	.	.	.	.	.	0.32	.	.	.	.	.
1107	2	29	0	0	0	0	0	168	.	.	.	.	.	0.382	.	.	.	.	.
1107	2	29	0	0	0	0	0	168	.	.	.	.	.	0.218	.	.	.	.	.
1107	2	29	0	0	0	0	0	168	.	.	.	.	.	0.347	.	.	.	.	.
1107	2	29	0	0	0	0	0	168	.	.	.	.	.	0.408	.	.	.	.	.
1107	2	29	1	10	2	24	14	192	.	.	.	.	.	.	.	.	.	.	.
1107	2	29	0	0	0	0	0	192	.	.	.	.	.	.	.	.	.	.	.
1107	2	29	0	0	0	0	0	192	.	.	.	.	.	.	.	.	.	.	.
1107	2	29	0	0	0	0	0	192	.	.	.	.	.	.	.	.	.	.	.
1107	2	29	0	0	0	0	0	192	.	.	.	.	.	.	.	.	.	.	.
1107	2	29	0	0	0	0	0	192	.	.	.	.	.	.	.	.	.	.	.
1107	2	29	0	0	0	0	0	192	.	.	.	.	.	.	.	.	.	.	.
1107	2	29	0	0	0	0	0	192	.	.	.	.	.	.	.	.	.	.	.
1107	2	29	0	0	0	0	0	192	.	.	.	.	.	.	.	.	.	.	.
1107	2	29	0	0	0	0	0	192	.	.	.	.	.	.	.	.	.	.	.
1107	2	29	0	0	0	0	0	192	.	.	.	.	.	.	.	.	.	.	.
1107	2	29	0	0	0	0	0	216	.	.	.	.	.	.	.	.	.	.	.
1107	2	29	0	0	0	0	0	216	.	.	.	.	.	.	.	.	.	.	.
1107	2	29	0	0	0	0	0	216	.	.	.	.	.	.	.	.	.	.	.
1107	2	29	0	0	0	0	0	216	.	.	.	.	.	.	.	.	.	.	.
1107	2	29	0	0	0	0	0	216	.	.	.	.	.	.	.	.	.	.	.
1107	2	29	0	0	0	0	0	216	.	.	.	.	.	.	.	.	.	.	.
1107	2	29	0	0	0	0	0	216	.	.	.	.	.	.	.	.	.	.	.
1107	2	29	0	0	0	0	0	216	.	.	.	.	.	.	.	.	.	.	.
1107	2	29	0	0	0	0	0	216	.	.	.	.	.	.	.	.	.	.	.
1107	2	29	0	0	0	0	0	216	.	.	.	.	.	.	.	.	.	.	.
1107	2	29	0	0	0	0	0	240	.	.	.	.	.	.	.	.	.	.	.
1107	2	29	0	0	0	0	0	240	.	.	.	.	.	.	.	.	.	.	.
1107	2	29	0	0	0	0	0	240	.	.	.	.	.	.	.	.	.	.	.
1107	2	29	0	0	0	0	0	240	.	.	.	.	.	.	.	.	.	.	.
1107	2	29	0	0	0	0	0	240	.	.	.	.	.	.	.	.	.	.	.
1107	2	29	0	0	0	0	0	240	.	.	.	.	.	.	.	.	.	.	.
1107	2	29	0	0	0	0	0	240	.	.	.	.	.	.	.	.	.	.	.
1107	2	29	0	0	0	0	0	240	.	.	.	.	.	.	.	.	.	.	.
1107	2	29	0	0	0	0	0	240	.	.	.	.	.	.	.	.	.	.	.
1107	2	29	0	0	0	0	0	240	.	.	.	.	.	.	.	.	.	.	.
1107	2	29	0	0	0	0	0	264	.	.	.	.	.	1.114	.	.	.	.	.
1107	2	29	0	0	0	0	0	264	.	.	.	.	.	0.439	.	.	.	.	.
1107	2	29	0	0	0	0	0	264	.	.	.	.	.	0.251	.	.	.	.	.
1107	2	29	0	0	0	0	0	264	.	.	.	.	.	0.612	.	.	.	.	.
1107	2	29	0	0	0	0	0	264	.	.	.	.	.	0.315	.	.	.	.	.
1107	2	29	0	0	0	0	0	264	.	.	.	.	.	0.559	.	.	.	.	.
1107	2	29	0	0	0	0	0	264	.	.	.	.	.	0.745	.	.	.	.	.
1107	2	29	0	0	0	0	0	264	.	.	.	.	.	0.517	.	.	.	.	.
1107	2	29	0	0	0	0	0	264	.	.	.	.	.	0.689	.	.	.	.	.
1107	2	29	0	0	0	0	0	264	.	.	.	.	.	0.83	.	.	.	.	.
1107	2	29	0	0	0	0	0	288	.	.	.	.	.	.	.	.	.	.	.
1107	2	29	0	0	0	0	0	288	.	.	.	.	.	.	.	.	.	.	.
1107	2	29	0	0	0	0	0	288	.	.	.	.	.	.	.	.	.	.	.
1107	2	29	0	0	0	0	0	288	.	.	.	.	.	.	.	.	.	.	.
1107	2	29	0	0	0	0	0	288	.	.	.	.	.	.	.	.	.	.	.
1107	2	29	0	0	0	0	0	288	.	.	.	.	.	.	.	.	.	.	.
1107	2	29	0	0	0	0	0	288	.	.	.	.	.	.	.	.	.	.	.
1107	2	29	0	0	0	0	0	288	.	.	.	.	.	.	.	.	.	.	.
1107	2	29	0	0	0	0	0	288	.	.	.	.	.	.	.	.	.	.	.
1107	2	29	0	0	0	0	0	288	.	.	.	.	.	.	.	.	.	.	.
1107	2	29	0	0	0	0	0	312	.	.	.	.	.	.	.	.	.	.	.
1107	2	29	0	0	0	0	0	312	.	.	.	.	.	.	.	.	.	.	.
1107	2	29	0	0	0	0	0	312	.	.	.	.	.	.	.	.	.	.	.
1107	2	29	0	0	0	0	0	312	.	.	.	.	.	.	.	.	.	.	.
1107	2	29	0	0	0	0	0	312	.	.	.	.	.	.	.	.	.	.	.
1107	2	29	0	0	0	0	0	312	.	.	.	.	.	.	.	.	.	.	.
1107	2	29	0	0	0	0	0	312	.	.	.	.	.	.	.	.	.	.	.
1107	2	29	0	0	0	0	0	312	.	.	.	.	.	.	.	.	.	.	.
1107	2	29	0	0	0	0	0	312	.	.	.	.	.	.	.	.	.	.	.
1107	2	29	0	0	0	0	0	312	.	.	.	.	.	.	.	.	.	.	.
1107	2	29	0	0	0	0	0	336	.	.	.	.	.	.	.	.	.	.	.
1107	2	29	0	0	0	0	0	336	.	.	.	.	.	.	.	.	.	.	.
1107	2	29	0	0	0	0	0	336	.	.	.	.	.	.	.	.	.	.	.
1107	2	29	0	0	0	0	0	336	.	.	.	.	.	.	.	.	.	.	.
1107	2	29	0	0	0	0	0	336	.	.	.	.	.	.	.	.	.	.	.
1107	2	29	0	0	0	0	0	336	.	.	.	.	.	.	.	.	.	.	.
1107	2	29	0	0	0	0	0	336	.	.	.	.	.	.	.	.	.	.	.
1107	2	29	0	0	0	0	0	336	.	.	.	.	.	.	.	.	.	.	.
1107	2	29	0	0	0	0	0	336	.	.	.	.	.	.	.	.	.	.	.
1107	2	29	0	0	0	0	0	336	.	.	.	.	.	.	.	.	.	.	.
1107	2	29	0	0	0	0	0	360	.	.	.	.	.	1.468	.	.	.	.	.
1107	2	29	0	0	0	0	0	360	.	.	.	.	.	0.838	.	.	.	.	.
1107	2	29	0	0	0	0	0	360	.	.	.	.	.	0.397	.	.	.	.	.
1107	2	29	0	0	0	0	0	360	.	.	.	.	.	0.809	.	.	.	.	.
1107	2	29	0	0	0	0	0	360	.	.	.	.	.	0.503	.	.	.	.	.
1107	2	29	0	0	0	0	0	360	.	.	.	.	.	1.073	.	.	.	.	.
1107	2	29	0	0	0	0	0	360	.	.	.	.	.	.	.	.	.	.	.
1107	2	29	0	0	0	0	0	360	.	.	.	.	.	0.756	.	.	.	.	.
1107	2	29	0	0	0	0	0	360	.	.	.	.	.	1.091	.	.	.	.	.
1107	2	29	0	0	0	0	0	360	.	.	.	.	.	.	.	.	.	.	.
1107	2	29	0	0	0	0	0	384	.	.	.	.	.	.	.	.	.	.	.
1107	2	29	0	0	0	0	0	384	.	.	.	.	.	.	.	.	.	.	.
1107	2	29	0	0	0	0	0	384	.	.	.	.	.	.	.	.	.	.	.
1107	2	29	0	0	0	0	0	384	.	.	.	.	.	.	.	.	.	.	.
1107	2	29	0	0	0	0	0	384	.	.	.	.	.	.	.	.	.	.	.
1107	2	29	0	0	0	0	0	384	.	.	.	.	.	.	.	.	.	.	.
1107	2	29	0	0	0	0	0	384	.	.	.	.	.	.	.	.	.	.	.
1107	2	29	0	0	0	0	0	384	.	.	.	.	.	.	.	.	.	.	.
1107	2	29	0	0	0	0	0	384	.	.	.	.	.	.	.	.	.	.	.
1107	2	29	0	0	0	0	0	384	.	.	.	.	.	.	.	.	.	.	.
1107	2	29	0	0	0	0	0	408	.	.	.	.	.	.	.	.	.	.	.
1107	2	29	0	0	0	0	0	408	.	.	.	.	.	.	.	.	.	.	.
1107	2	29	0	0	0	0	0	408	.	.	.	.	.	.	.	.	.	.	.
1107	2	29	0	0	0	0	0	408	.	.	.	.	.	.	.	.	.	.	.
1107	2	29	0	0	0	0	0	408	.	.	.	.	.	.	.	.	.	.	.
1107	2	29	0	0	0	0	0	408	.	.	.	.	.	.	.	.	.	.	.
1107	2	29	0	0	0	0	0	408	.	.	.	.	.	.	.	.	.	.	.
1107	2	29	0	0	0	0	0	408	.	.	.	.	.	.	.	.	.	.	.
1107	2	29	0	0	0	0	0	408	.	.	.	.	.	.	.	.	.	.	.
1107	2	29	0	0	0	0	0	408	.	.	.	.	.	.	.	.	.	.	.
1107	2	29	0	0	0	0	0	432	.	.	.	.	.	.	.	.	.	.	.
1107	2	29	0	0	0	0	0	432	.	.	.	.	.	.	.	.	.	.	.
1107	2	29	0	0	0	0	0	432	.	.	.	.	.	.	.	.	.	.	.
1107	2	29	0	0	0	0	0	432	.	.	.	.	.	.	.	.	.	.	.
1107	2	29	0	0	0	0	0	432	.	.	.	.	.	.	.	.	.	.	.
1107	2	29	0	0	0	0	0	432	.	.	.	.	.	.	.	.	.	.	.
1107	2	29	0	0	0	0	0	432	.	.	.	.	.	.	.	.	.	.	.
1107	2	29	0	0	0	0	0	432	.	.	.	.	.	.	.	.	.	.	.
1107	2	29	0	0	0	0	0	432	.	.	.	.	.	.	.	.	.	.	.
1107	2	29	0	0	0	0	0	432	.	.	.	.	.	.	.	.	.	.	.
1107	2	29	0	0	0	0	0	456	.	.	.	.	.	1.961	.	.	.	.	.
1107	2	29	0	0	0	0	0	456	.	.	.	.	.	0.918	.	.	.	.	.
1107	2	29	0	0	0	0	0	456	.	.	.	.	.	0.636	.	.	.	.	.
1107	2	29	0	0	0	0	0	456	.	.	.	.	.	0.928	.	.	.	.	.
1107	2	29	0	0	0	0	0	456	.	.	.	.	.	0.88	.	.	.	.	.
1107	2	29	0	0	0	0	0	456	.	.	.	.	.	1.33	.	.	.	.	.
1107	2	29	0	0	0	0	0	456	.	.	.	.	.	.	.	.	.	.	.
1107	2	29	0	0	0	0	0	456	.	.	.	.	.	1.043	.	.	.	.	.
1107	2	29	0	0	0	0	0	456	.	.	.	.	.	.	.	.	.	.	.
1107	2	29	0	0	0	0	0	456	.	.	.	.	.	.	.	.	.	.	.
1107	2	29	0	0	0	0	0	480	.	.	.	.	.	.	.	.	.	.	.
1107	2	29	0	0	0	0	0	480	.	.	.	.	.	.	.	.	.	.	.
1107	2	29	0	0	0	0	0	480	.	.	.	.	.	.	.	.	.	.	.
1107	2	29	0	0	0	0	0	480	.	.	.	.	.	.	.	.	.	.	.
1107	2	29	0	0	0	0	0	480	.	.	.	.	.	.	.	.	.	.	.
1107	2	29	0	0	0	0	0	480	.	.	.	.	.	.	.	.	.	.	.
1107	2	29	0	0	0	0	0	480	.	.	.	.	.	.	.	.	.	.	.
1107	2	29	0	0	0	0	0	480	.	.	.	.	.	.	.	.	.	.	.
1107	2	29	0	0	0	0	0	480	.	.	.	.	.	.	.	.	.	.	.
1107	2	29	0	0	0	0	0	480	.	.	.	.	.	.	.	.	.	.	.
1107	2	29	0	0	0	0	0	504	.	.	.	.	.	1.967	.	.	.	.	.
1107	2	29	0	0	0	0	0	504	.	.	.	.	.	1.221	.	.	.	.	.
1107	2	29	0	0	0	0	0	504	.	.	.	.	.	0.846	.	.	.	.	.
1107	2	29	0	0	0	0	0	504	.	.	.	.	.	1.218	.	.	.	.	.
1107	2	29	0	0	0	0	0	504	.	.	.	.	.	1.04	.	.	.	.	.
1107	2	29	0	0	0	0	0	504	.	.	.	.	.	1.55	.	.	.	.	.
1107	2	29	0	0	0	0	0	504	.	.	.	.	.	.	.	.	.	.	.
1107	2	29	0	0	0	0	0	504	.	.	.	.	.	1.363	.	.	.	.	.
1107	2	29	0	0	0	0	0	504	.	.	.	.	.	.	.	.	.	.	.
1107	2	29	0	0	0	0	0	504	.	.	.	.	.	.	.	.	.	.	.
%25mg/kg QD
1107	3	30	0	0	0	0	0	168	.	.	.	.	.	0.177	.	.	.	.	.
1107	3	30	0	0	0	0	0	168	.	.	.	.	.	0.229	.	.	.	.	.
1107	3	30	0	0	0	0	0	168	.	.	.	.	.	0.317	.	.	.	.	.
1107	3	30	0	0	0	0	0	168	.	.	.	.	.	0.4	.	.	.	.	.
1107	3	30	0	0	0	0	0	168	.	.	.	.	.	0.493	.	.	.	.	.
1107	3	30	0	0	0	0	0	168	.	.	.	.	.	0.261	.	.	.	.	.
1107	3	30	0	0	0	0	0	168	.	.	.	.	.	0.204	.	.	.	.	.
1107	3	30	0	0	0	0	0	168	.	.	.	.	.	0.373	.	.	.	.	.
1107	3	30	0	0	0	0	0	168	.	.	.	.	.	0.279	.	.	.	.	.
1107	3	30	1	25	2	24	14	192	.	.	.	.	.	.	.	.	.	.	.
1107	3	30	0	0	0	0	0	192	.	.	.	.	.	.	.	.	.	.	.
1107	3	30	0	0	0	0	0	192	.	.	.	.	.	.	.	.	.	.	.
1107	3	30	0	0	0	0	0	192	.	.	.	.	.	.	.	.	.	.	.
1107	3	30	0	0	0	0	0	192	.	.	.	.	.	.	.	.	.	.	.
1107	3	30	0	0	0	0	0	192	.	.	.	.	.	.	.	.	.	.	.
1107	3	30	0	0	0	0	0	192	.	.	.	.	.	.	.	.	.	.	.
1107	3	30	0	0	0	0	0	192	.	.	.	.	.	.	.	.	.	.	.
1107	3	30	0	0	0	0	0	192	.	.	.	.	.	.	.	.	.	.	.
1107	3	30	0	0	0	0	0	192	.	.	.	.	.	.	.	.	.	.	.
1107	3	30	0	0	0	0	0	216	.	.	.	.	.	.	.	.	.	.	.
1107	3	30	0	0	0	0	0	216	.	.	.	.	.	.	.	.	.	.	.
1107	3	30	0	0	0	0	0	216	.	.	.	.	.	.	.	.	.	.	.
1107	3	30	0	0	0	0	0	216	.	.	.	.	.	.	.	.	.	.	.
1107	3	30	0	0	0	0	0	216	.	.	.	.	.	.	.	.	.	.	.
1107	3	30	0	0	0	0	0	216	.	.	.	.	.	.	.	.	.	.	.
1107	3	30	0	0	0	0	0	216	.	.	.	.	.	.	.	.	.	.	.
1107	3	30	0	0	0	0	0	216	.	.	.	.	.	.	.	.	.	.	.
1107	3	30	0	0	0	0	0	216	.	.	.	.	.	.	.	.	.	.	.
1107	3	30	0	0	0	0	0	240	.	.	.	.	.	.	.	.	.	.	.
1107	3	30	0	0	0	0	0	240	.	.	.	.	.	.	.	.	.	.	.
1107	3	30	0	0	0	0	0	240	.	.	.	.	.	.	.	.	.	.	.
1107	3	30	0	0	0	0	0	240	.	.	.	.	.	.	.	.	.	.	.
1107	3	30	0	0	0	0	0	240	.	.	.	.	.	.	.	.	.	.	.
1107	3	30	0	0	0	0	0	240	.	.	.	.	.	.	.	.	.	.	.
1107	3	30	0	0	0	0	0	240	.	.	.	.	.	.	.	.	.	.	.
1107	3	30	0	0	0	0	0	240	.	.	.	.	.	.	.	.	.	.	.
1107	3	30	0	0	0	0	0	240	.	.	.	.	.	.	.	.	.	.	.
1107	3	30	0	0	0	0	0	264	.	.	.	.	.	0.319	.	.	.	.	.
1107	3	30	0	0	0	0	0	264	.	.	.	.	.	0.198	.	.	.	.	.
1107	3	30	0	0	0	0	0	264	.	.	.	.	.	0.66	.	.	.	.	.
1107	3	30	0	0	0	0	0	264	.	.	.	.	.	0.395	.	.	.	.	.
1107	3	30	0	0	0	0	0	264	.	.	.	.	.	0.769	.	.	.	.	.
1107	3	30	0	0	0	0	0	264	.	.	.	.	.	0.343	.	.	.	.	.
1107	3	30	0	0	0	0	0	264	.	.	.	.	.	0.185	.	.	.	.	.
1107	3	30	0	0	0	0	0	264	.	.	.	.	.	0.665	.	.	.	.	.
1107	3	30	0	0	0	0	0	264	.	.	.	.	.	0.436	.	.	.	.	.
1107	3	30	0	0	0	0	0	288	.	.	.	.	.	.	.	.	.	.	.
1107	3	30	0	0	0	0	0	288	.	.	.	.	.	.	.	.	.	.	.
1107	3	30	0	0	0	0	0	288	.	.	.	.	.	.	.	.	.	.	.
1107	3	30	0	0	0	0	0	288	.	.	.	.	.	.	.	.	.	.	.
1107	3	30	0	0	0	0	0	288	.	.	.	.	.	.	.	.	.	.	.
1107	3	30	0	0	0	0	0	288	.	.	.	.	.	.	.	.	.	.	.
1107	3	30	0	0	0	0	0	288	.	.	.	.	.	.	.	.	.	.	.
1107	3	30	0	0	0	0	0	288	.	.	.	.	.	.	.	.	.	.	.
1107	3	30	0	0	0	0	0	288	.	.	.	.	.	.	.	.	.	.	.
1107	3	30	0	0	0	0	0	312	.	.	.	.	.	.	.	.	.	.	.
1107	3	30	0	0	0	0	0	312	.	.	.	.	.	.	.	.	.	.	.
1107	3	30	0	0	0	0	0	312	.	.	.	.	.	.	.	.	.	.	.
1107	3	30	0	0	0	0	0	312	.	.	.	.	.	.	.	.	.	.	.
1107	3	30	0	0	0	0	0	312	.	.	.	.	.	.	.	.	.	.	.
1107	3	30	0	0	0	0	0	312	.	.	.	.	.	.	.	.	.	.	.
1107	3	30	0	0	0	0	0	312	.	.	.	.	.	.	.	.	.	.	.
1107	3	30	0	0	0	0	0	312	.	.	.	.	.	.	.	.	.	.	.
1107	3	30	0	0	0	0	0	312	.	.	.	.	.	.	.	.	.	.	.
1107	3	30	0	0	0	0	0	336	.	.	.	.	.	.	.	.	.	.	.
1107	3	30	0	0	0	0	0	336	.	.	.	.	.	.	.	.	.	.	.
1107	3	30	0	0	0	0	0	336	.	.	.	.	.	.	.	.	.	.	.
1107	3	30	0	0	0	0	0	336	.	.	.	.	.	.	.	.	.	.	.
1107	3	30	0	0	0	0	0	336	.	.	.	.	.	.	.	.	.	.	.
1107	3	30	0	0	0	0	0	336	.	.	.	.	.	.	.	.	.	.	.
1107	3	30	0	0	0	0	0	336	.	.	.	.	.	.	.	.	.	.	.
1107	3	30	0	0	0	0	0	336	.	.	.	.	.	.	.	.	.	.	.
1107	3	30	0	0	0	0	0	336	.	.	.	.	.	.	.	.	.	.	.
1107	3	30	0	0	0	0	0	360	.	.	.	.	.	0.663	.	.	.	.	.
1107	3	30	0	0	0	0	0	360	.	.	.	.	.	0.303	.	.	.	.	.
1107	3	30	0	0	0	0	0	360	.	.	.	.	.	.	.	.	.	.	.
1107	3	30	0	0	0	0	0	360	.	.	.	.	.	0.56	.	.	.	.	.
1107	3	30	0	0	0	0	0	360	.	.	.	.	.	0.989	.	.	.	.	.
1107	3	30	0	0	0	0	0	360	.	.	.	.	.	0.481	.	.	.	.	.
1107	3	30	0	0	0	0	0	360	.	.	.	.	.	0.245	.	.	.	.	.
1107	3	30	0	0	0	0	0	360	.	.	.	.	.	0.727	.	.	.	.	.
1107	3	30	0	0	0	0	0	360	.	.	.	.	.	0.526	.	.	.	.	.
1107	3	30	0	0	0	0	0	384	.	.	.	.	.	.	.	.	.	.	.
1107	3	30	0	0	0	0	0	384	.	.	.	.	.	.	.	.	.	.	.
1107	3	30	0	0	0	0	0	384	.	.	.	.	.	.	.	.	.	.	.
1107	3	30	0	0	0	0	0	384	.	.	.	.	.	.	.	.	.	.	.
1107	3	30	0	0	0	0	0	384	.	.	.	.	.	.	.	.	.	.	.
1107	3	30	0	0	0	0	0	384	.	.	.	.	.	.	.	.	.	.	.
1107	3	30	0	0	0	0	0	384	.	.	.	.	.	.	.	.	.	.	.
1107	3	30	0	0	0	0	0	384	.	.	.	.	.	.	.	.	.	.	.
1107	3	30	0	0	0	0	0	384	.	.	.	.	.	.	.	.	.	.	.
1107	3	30	0	0	0	0	0	408	.	.	.	.	.	.	.	.	.	.	.
1107	3	30	0	0	0	0	0	408	.	.	.	.	.	.	.	.	.	.	.
1107	3	30	0	0	0	0	0	408	.	.	.	.	.	.	.	.	.	.	.
1107	3	30	0	0	0	0	0	408	.	.	.	.	.	.	.	.	.	.	.
1107	3	30	0	0	0	0	0	408	.	.	.	.	.	.	.	.	.	.	.
1107	3	30	0	0	0	0	0	408	.	.	.	.	.	.	.	.	.	.	.
1107	3	30	0	0	0	0	0	408	.	.	.	.	.	.	.	.	.	.	.
1107	3	30	0	0	0	0	0	408	.	.	.	.	.	.	.	.	.	.	.
1107	3	30	0	0	0	0	0	408	.	.	.	.	.	.	.	.	.	.	.
1107	3	30	0	0	0	0	0	432	.	.	.	.	.	.	.	.	.	.	.
1107	3	30	0	0	0	0	0	432	.	.	.	.	.	.	.	.	.	.	.
1107	3	30	0	0	0	0	0	432	.	.	.	.	.	.	.	.	.	.	.
1107	3	30	0	0	0	0	0	432	.	.	.	.	.	.	.	.	.	.	.
1107	3	30	0	0	0	0	0	432	.	.	.	.	.	.	.	.	.	.	.
1107	3	30	0	0	0	0	0	432	.	.	.	.	.	.	.	.	.	.	.
1107	3	30	0	0	0	0	0	432	.	.	.	.	.	.	.	.	.	.	.
1107	3	30	0	0	0	0	0	432	.	.	.	.	.	.	.	.	.	.	.
1107	3	30	0	0	0	0	0	432	.	.	.	.	.	.	.	.	.	.	.
1107	3	30	0	0	0	0	0	456	.	.	.	.	.	0.871	.	.	.	.	.
1107	3	30	0	0	0	0	0	456	.	.	.	.	.	0.356	.	.	.	.	.
1107	3	30	0	0	0	0	0	456	.	.	.	.	.	.	.	.	.	.	.
1107	3	30	0	0	0	0	0	456	.	.	.	.	.	1.005	.	.	.	.	.
1107	3	30	0	0	0	0	0	456	.	.	.	.	.	.	.	.	.	.	.
1107	3	30	0	0	0	0	0	456	.	.	.	.	.	0.65	.	.	.	.	.
1107	3	30	0	0	0	0	0	456	.	.	.	.	.	0.344	.	.	.	.	.
1107	3	30	0	0	0	0	0	456	.	.	.	.	.	1.18	.	.	.	.	.
1107	3	30	0	0	0	0	0	456	.	.	.	.	.	0.539	.	.	.	.	.
1107	3	30	0	0	0	0	0	480	.	.	.	.	.	.	.	.	.	.	.
1107	3	30	0	0	0	0	0	480	.	.	.	.	.	.	.	.	.	.	.
1107	3	30	0	0	0	0	0	480	.	.	.	.	.	.	.	.	.	.	.
1107	3	30	0	0	0	0	0	480	.	.	.	.	.	.	.	.	.	.	.
1107	3	30	0	0	0	0	0	480	.	.	.	.	.	.	.	.	.	.	.
1107	3	30	0	0	0	0	0	480	.	.	.	.	.	.	.	.	.	.	.
1107	3	30	0	0	0	0	0	480	.	.	.	.	.	.	.	.	.	.	.
1107	3	30	0	0	0	0	0	480	.	.	.	.	.	.	.	.	.	.	.
1107	3	30	0	0	0	0	0	480	.	.	.	.	.	.	.	.	.	.	.
1107	3	30	0	0	0	0	0	504	.	.	.	.	.	1.093	.	.	.	.	.
1107	3	30	0	0	0	0	0	504	.	.	.	.	.	0.545	.	.	.	.	.
1107	3	30	0	0	0	0	0	504	.	.	.	.	.	.	.	.	.	.	.
1107	3	30	0	0	0	0	0	504	.	.	.	.	.	1.107	.	.	.	.	.
1107	3	30	0	0	0	0	0	504	.	.	.	.	.	.	.	.	.	.	.
1107	3	30	0	0	0	0	0	504	.	.	.	.	.	0.662	.	.	.	.	.
1107	3	30	0	0	0	0	0	504	.	.	.	.	.	0.513	.	.	.	.	.
1107	3	30	0	0	0	0	0	504	.	.	.	.	.	1.327	.	.	.	.	.
1107	3	30	0	0	0	0	0	504	.	.	.	.	.	0.844	.	.	.	.	.
%50mg/kg group
1107	4	31	0	0	0	0	0	168	.	.	.	.	.	0.184	.	.	.	.	.
1107	4	31	0	0	0	0	0	168	.	.	.	.	.	0.258	.	.	.	.	.
1107	4	31	0	0	0	0	0	168	.	.	.	.	.	0.408	.	.	.	.	.
1107	4	31	0	0	0	0	0	168	.	.	.	.	.	0.305	.	.	.	.	.
1107	4	31	0	0	0	0	0	168	.	.	.	.	.	0.526	.	.	.	.	.
1107	4	31	0	0	0	0	0	168	.	.	.	.	.	0.289	.	.	.	.	.
1107	4	31	0	0	0	0	0	168	.	.	.	.	.	0.222	.	.	.	.	.
1107	4	31	0	0	0	0	0	168	.	.	.	.	.	0.382	.	.	.	.	.
1107	4	31	0	0	0	0	0	168	.	.	.	.	.	0.326	.	.	.	.	.
1107	4	31	0	0	0	0	0	168	.	.	.	.	.	0.206	.	.	.	.	.
1107	4	31	1	50	2	24	14	192	.	.	.	.	.	.	.	.	.	.	.
1107	4	31	0	0	0	0	0	192	.	.	.	.	.	.	.	.	.	.	.
1107	4	31	0	0	0	0	0	192	.	.	.	.	.	.	.	.	.	.	.
1107	4	31	0	0	0	0	0	192	.	.	.	.	.	.	.	.	.	.	.
1107	4	31	0	0	0	0	0	192	.	.	.	.	.	.	.	.	.	.	.
1107	4	31	0	0	0	0	0	192	.	.	.	.	.	.	.	.	.	.	.
1107	4	31	0	0	0	0	0	192	.	.	.	.	.	.	.	.	.	.	.
1107	4	31	0	0	0	0	0	192	.	.	.	.	.	.	.	.	.	.	.
1107	4	31	0	0	0	0	0	192	.	.	.	.	.	.	.	.	.	.	.
1107	4	31	0	0	0	0	0	192	.	.	.	.	.	.	.	.	.	.	.
1107	4	31	0	0	0	0	0	192	.	.	.	.	.	.	.	.	.	.	.
1107	4	31	0	0	0	0	0	216	.	.	.	.	.	.	.	.	.	.	.
1107	4	31	0	0	0	0	0	216	.	.	.	.	.	.	.	.	.	.	.
1107	4	31	0	0	0	0	0	216	.	.	.	.	.	.	.	.	.	.	.
1107	4	31	0	0	0	0	0	216	.	.	.	.	.	.	.	.	.	.	.
1107	4	31	0	0	0	0	0	216	.	.	.	.	.	.	.	.	.	.	.
1107	4	31	0	0	0	0	0	216	.	.	.	.	.	.	.	.	.	.	.
1107	4	31	0	0	0	0	0	216	.	.	.	.	.	.	.	.	.	.	.
1107	4	31	0	0	0	0	0	216	.	.	.	.	.	.	.	.	.	.	.
1107	4	31	0	0	0	0	0	216	.	.	.	.	.	.	.	.	.	.	.
1107	4	31	0	0	0	0	0	216	.	.	.	.	.	.	.	.	.	.	.
1107	4	31	0	0	0	0	0	240	.	.	.	.	.	.	.	.	.	.	.
1107	4	31	0	0	0	0	0	240	.	.	.	.	.	.	.	.	.	.	.
1107	4	31	0	0	0	0	0	240	.	.	.	.	.	.	.	.	.	.	.
1107	4	31	0	0	0	0	0	240	.	.	.	.	.	.	.	.	.	.	.
1107	4	31	0	0	0	0	0	240	.	.	.	.	.	.	.	.	.	.	.
1107	4	31	0	0	0	0	0	240	.	.	.	.	.	.	.	.	.	.	.
1107	4	31	0	0	0	0	0	240	.	.	.	.	.	.	.	.	.	.	.
1107	4	31	0	0	0	0	0	240	.	.	.	.	.	.	.	.	.	.	.
1107	4	31	0	0	0	0	0	240	.	.	.	.	.	.	.	.	.	.	.
1107	4	31	0	0	0	0	0	240	.	.	.	.	.	.	.	.	.	.	.
1107	4	31	0	0	0	0	0	264	.	.	.	.	.	0.139	.	.	.	.	.
1107	4	31	0	0	0	0	0	264	.	.	.	.	.	0.239	.	.	.	.	.
1107	4	31	0	0	0	0	0	264	.	.	.	.	.	0.684	.	.	.	.	.
1107	4	31	0	0	0	0	0	264	.	.	.	.	.	0.379	.	.	.	.	.
1107	4	31	0	0	0	0	0	264	.	.	.	.	.	0.882	.	.	.	.	.
1107	4	31	0	0	0	0	0	264	.	.	.	.	.	0.454	.	.	.	.	.
1107	4	31	0	0	0	0	0	264	.	.	.	.	.	0.192	.	.	.	.	.
1107	4	31	0	0	0	0	0	264	.	.	.	.	.	0.329	.	.	.	.	.
1107	4	31	0	0	0	0	0	264	.	.	.	.	.	0.516	.	.	.	.	.
1107	4	31	0	0	0	0	0	264	.	.	.	.	.	0.157	.	.	.	.	.
1107	4	31	0	0	0	0	0	288	.	.	.	.	.	.	.	.	.	.	.
1107	4	31	0	0	0	0	0	288	.	.	.	.	.	.	.	.	.	.	.
1107	4	31	0	0	0	0	0	288	.	.	.	.	.	.	.	.	.	.	.
1107	4	31	0	0	0	0	0	288	.	.	.	.	.	.	.	.	.	.	.
1107	4	31	0	0	0	0	0	288	.	.	.	.	.	.	.	.	.	.	.
1107	4	31	0	0	0	0	0	288	.	.	.	.	.	.	.	.	.	.	.
1107	4	31	0	0	0	0	0	288	.	.	.	.	.	.	.	.	.	.	.
1107	4	31	0	0	0	0	0	288	.	.	.	.	.	.	.	.	.	.	.
1107	4	31	0	0	0	0	0	288	.	.	.	.	.	.	.	.	.	.	.
1107	4	31	0	0	0	0	0	288	.	.	.	.	.	.	.	.	.	.	.
1107	4	31	0	0	0	0	0	312	.	.	.	.	.	.	.	.	.	.	.
1107	4	31	0	0	0	0	0	312	.	.	.	.	.	.	.	.	.	.	.
1107	4	31	0	0	0	0	0	312	.	.	.	.	.	.	.	.	.	.	.
1107	4	31	0	0	0	0	0	312	.	.	.	.	.	.	.	.	.	.	.
1107	4	31	0	0	0	0	0	312	.	.	.	.	.	.	.	.	.	.	.
1107	4	31	0	0	0	0	0	312	.	.	.	.	.	.	.	.	.	.	.
1107	4	31	0	0	0	0	0	312	.	.	.	.	.	.	.	.	.	.	.
1107	4	31	0	0	0	0	0	312	.	.	.	.	.	.	.	.	.	.	.
1107	4	31	0	0	0	0	0	312	.	.	.	.	.	.	.	.	.	.	.
1107	4	31	0	0	0	0	0	312	.	.	.	.	.	.	.	.	.	.	.
1107	4	31	0	0	0	0	0	336	.	.	.	.	.	.	.	.	.	.	.
1107	4	31	0	0	0	0	0	336	.	.	.	.	.	.	.	.	.	.	.
1107	4	31	0	0	0	0	0	336	.	.	.	.	.	.	.	.	.	.	.
1107	4	31	0	0	0	0	0	336	.	.	.	.	.	.	.	.	.	.	.
1107	4	31	0	0	0	0	0	336	.	.	.	.	.	.	.	.	.	.	.
1107	4	31	0	0	0	0	0	336	.	.	.	.	.	.	.	.	.	.	.
1107	4	31	0	0	0	0	0	336	.	.	.	.	.	.	.	.	.	.	.
1107	4	31	0	0	0	0	0	336	.	.	.	.	.	.	.	.	.	.	.
1107	4	31	0	0	0	0	0	336	.	.	.	.	.	.	.	.	.	.	.
1107	4	31	0	0	0	0	0	336	.	.	.	.	.	.	.	.	.	.	.
1107	4	31	0	0	0	0	0	360	.	.	.	.	.	0.085	.	.	.	.	.
1107	4	31	0	0	0	0	0	360	.	.	.	.	.	0.197	.	.	.	.	.
1107	4	31	0	0	0	0	0	360	.	.	.	.	.	0.612	.	.	.	.	.
1107	4	31	0	0	0	0	0	360	.	.	.	.	.	0.364	.	.	.	.	.
1107	4	31	0	0	0	0	0	360	.	.	.	.	.	0.867	.	.	.	.	.
1107	4	31	0	0	0	0	0	360	.	.	.	.	.	0.408	.	.	.	.	.
1107	4	31	0	0	0	0	0	360	.	.	.	.	.	0.204	.	.	.	.	.
1107	4	31	0	0	0	0	0	360	.	.	.	.	.	0.423	.	.	.	.	.
1107	4	31	0	0	0	0	0	360	.	.	.	.	.	0.701	.	.	.	.	.
1107	4	31	0	0	0	0	0	360	.	.	.	.	.	0.141	.	.	.	.	.
1107	4	31	0	0	0	0	0	384	.	.	.	.	.	.	.	.	.	.	.
1107	4	31	0	0	0	0	0	384	.	.	.	.	.	.	.	.	.	.	.
1107	4	31	0	0	0	0	0	384	.	.	.	.	.	.	.	.	.	.	.
1107	4	31	0	0	0	0	0	384	.	.	.	.	.	.	.	.	.	.	.
1107	4	31	0	0	0	0	0	384	.	.	.	.	.	.	.	.	.	.	.
1107	4	31	0	0	0	0	0	384	.	.	.	.	.	.	.	.	.	.	.
1107	4	31	0	0	0	0	0	384	.	.	.	.	.	.	.	.	.	.	.
1107	4	31	0	0	0	0	0	384	.	.	.	.	.	.	.	.	.	.	.
1107	4	31	0	0	0	0	0	384	.	.	.	.	.	.	.	.	.	.	.
1107	4	31	0	0	0	0	0	384	.	.	.	.	.	.	.	.	.	.	.
1107	4	31	0	0	0	0	0	408	.	.	.	.	.	.	.	.	.	.	.
1107	4	31	0	0	0	0	0	408	.	.	.	.	.	.	.	.	.	.	.
1107	4	31	0	0	0	0	0	408	.	.	.	.	.	.	.	.	.	.	.
1107	4	31	0	0	0	0	0	408	.	.	.	.	.	.	.	.	.	.	.
1107	4	31	0	0	0	0	0	408	.	.	.	.	.	.	.	.	.	.	.
1107	4	31	0	0	0	0	0	408	.	.	.	.	.	.	.	.	.	.	.
1107	4	31	0	0	0	0	0	408	.	.	.	.	.	.	.	.	.	.	.
1107	4	31	0	0	0	0	0	408	.	.	.	.	.	.	.	.	.	.	.
1107	4	31	0	0	0	0	0	408	.	.	.	.	.	.	.	.	.	.	.
1107	4	31	0	0	0	0	0	408	.	.	.	.	.	.	.	.	.	.	.
1107	4	31	0	0	0	0	0	432	.	.	.	.	.	.	.	.	.	.	.
1107	4	31	0	0	0	0	0	432	.	.	.	.	.	.	.	.	.	.	.
1107	4	31	0	0	0	0	0	432	.	.	.	.	.	.	.	.	.	.	.
1107	4	31	0	0	0	0	0	432	.	.	.	.	.	.	.	.	.	.	.
1107	4	31	0	0	0	0	0	432	.	.	.	.	.	.	.	.	.	.	.
1107	4	31	0	0	0	0	0	432	.	.	.	.	.	.	.	.	.	.	.
1107	4	31	0	0	0	0	0	432	.	.	.	.	.	.	.	.	.	.	.
1107	4	31	0	0	0	0	0	432	.	.	.	.	.	.	.	.	.	.	.
1107	4	31	0	0	0	0	0	432	.	.	.	.	.	.	.	.	.	.	.
1107	4	31	0	0	0	0	0	432	.	.	.	.	.	.	.	.	.	.	.
1107	4	31	0	0	0	0	0	456	.	.	.	.	.	0.106	.	.	.	.	.
1107	4	31	0	0	0	0	0	456	.	.	.	.	.	0.266	.	.	.	.	.
1107	4	31	0	0	0	0	0	456	.	.	.	.	.	0.618	.	.	.	.	.
1107	4	31	0	0	0	0	0	456	.	.	.	.	.	0.644	.	.	.	.	.
1107	4	31	0	0	0	0	0	456	.	.	.	.	.	0.865	.	.	.	.	.
1107	4	31	0	0	0	0	0	456	.	.	.	.	.	0.545	.	.	.	.	.
1107	4	31	0	0	0	0	0	456	.	.	.	.	.	0.123	.	.	.	.	.
1107	4	31	0	0	0	0	0	456	.	.	.	.	.	0.467	.	.	.	.	.
1107	4	31	0	0	0	0	0	456	.	.	.	.	.	0.968	.	.	.	.	.
1107	4	31	0	0	0	0	0	456	.	.	.	.	.	0.181	.	.	.	.	.
1107	4	31	0	0	0	0	0	480	.	.	.	.	.	.	.	.	.	.	.
1107	4	31	0	0	0	0	0	480	.	.	.	.	.	.	.	.	.	.	.
1107	4	31	0	0	0	0	0	480	.	.	.	.	.	.	.	.	.	.	.
1107	4	31	0	0	0	0	0	480	.	.	.	.	.	.	.	.	.	.	.
1107	4	31	0	0	0	0	0	480	.	.	.	.	.	.	.	.	.	.	.
1107	4	31	0	0	0	0	0	480	.	.	.	.	.	.	.	.	.	.	.
1107	4	31	0	0	0	0	0	480	.	.	.	.	.	.	.	.	.	.	.
1107	4	31	0	0	0	0	0	480	.	.	.	.	.	.	.	.	.	.	.
1107	4	31	0	0	0	0	0	480	.	.	.	.	.	.	.	.	.	.	.
1107	4	31	0	0	0	0	0	480	.	.	.	.	.	.	.	.	.	.	.
1107	4	31	0	0	0	0	0	504	.	.	.	.	.	0.153	.	.	.	.	.
1107	4	31	0	0	0	0	0	504	.	.	.	.	.	0.341	.	.	.	.	.
1107	4	31	0	0	0	0	0	504	.	.	.	.	.	0.624	.	.	.	.	.
1107	4	31	0	0	0	0	0	504	.	.	.	.	.	0.558	.	.	.	.	.
1107	4	31	0	0	0	0	0	504	.	.	.	.	.	0.953	.	.	.	.	.
1107	4	31	0	0	0	0	0	504	.	.	.	.	.	0.567	.	.	.	.	.
1107	4	31	0	0	0	0	0	504	.	.	.	.	.	0.221	.	.	.	.	.
1107	4	31	0	0	0	0	0	504	.	.	.	.	.	0.377	.	.	.	.	.
1107	4	31	0	0	0	0	0	504	.	.	.	.	.	0.855	.	.	.	.	.
1107	4	31	0	0	0	0	0	504	.	.	.	.	.	0.274	.	.	.	.	.
%QD vs BD efficacy study
%control
1131	1	32	0	0	0	0	0	120	.	.	.	.	.	0.376	.	.	.	.	.
1131	1	32	0	0	0	0	0	120	.	.	.	.	.	0.303	.	.	.	.	.
1131	1	32	0	0	0	0	0	120	.	.	.	.	.	0.282	.	.	.	.	.
1131	1	32	0	0	0	0	0	120	.	.	.	.	.	0.439	.	.	.	.	.
1131	1	32	0	0	0	0	0	120	.	.	.	.	.	0.318	.	.	.	.	.
1131	1	32	0	0	0	0	0	120	.	.	.	.	.	0.342	.	.	.	.	.
1131	1	32	0	0	0	0	0	120	.	.	.	.	.	0.387	.	.	.	.	.
1131	1	32	0	0	0	0	0	120	.	.	.	.	.	0.328	.	.	.	.	.
1131	1	32	0	0	0	0	0	120	.	.	.	.	.	0.428	.	.	.	.	.
1131	1	32	0	0	0	0	0	120	.	.	.	.	.	0.255	.	.	.	.	.
1131	1	32	0	0	0	0	0	144	.	.	.	.	.	.	.	.	.	.	.
1131	1	32	0	0	0	0	0	144	.	.	.	.	.	.	.	.	.	.	.
1131	1	32	0	0	0	0	0	144	.	.	.	.	.	.	.	.	.	.	.
1131	1	32	0	0	0	0	0	144	.	.	.	.	.	.	.	.	.	.	.
1131	1	32	0	0	0	0	0	144	.	.	.	.	.	.	.	.	.	.	.
1131	1	32	0	0	0	0	0	144	.	.	.	.	.	.	.	.	.	.	.
1131	1	32	0	0	0	0	0	144	.	.	.	.	.	.	.	.	.	.	.
1131	1	32	0	0	0	0	0	144	.	.	.	.	.	.	.	.	.	.	.
1131	1	32	0	0	0	0	0	144	.	.	.	.	.	.	.	.	.	.	.
1131	1	32	0	0	0	0	0	144	.	.	.	.	.	.	.	.	.	.	.
1131	1	32	0	0	0	0	0	168	.	.	.	.	.	.	.	.	.	.	.
1131	1	32	0	0	0	0	0	168	.	.	.	.	.	.	.	.	.	.	.
1131	1	32	0	0	0	0	0	168	.	.	.	.	.	.	.	.	.	.	.
1131	1	32	0	0	0	0	0	168	.	.	.	.	.	.	.	.	.	.	.
1131	1	32	0	0	0	0	0	168	.	.	.	.	.	.	.	.	.	.	.
1131	1	32	0	0	0	0	0	168	.	.	.	.	.	.	.	.	.	.	.
1131	1	32	0	0	0	0	0	168	.	.	.	.	.	.	.	.	.	.	.
1131	1	32	0	0	0	0	0	168	.	.	.	.	.	.	.	.	.	.	.
1131	1	32	0	0	0	0	0	168	.	.	.	.	.	.	.	.	.	.	.
1131	1	32	0	0	0	0	0	168	.	.	.	.	.	.	.	.	.	.	.
1131	1	32	0	0	0	0	0	192	.	.	.	.	.	0.458	.	.	.	.	.
1131	1	32	0	0	0	0	0	192	.	.	.	.	.	0.258	.	.	.	.	.
1131	1	32	0	0	0	0	0	192	.	.	.	.	.	0.309	.	.	.	.	.
1131	1	32	0	0	0	0	0	192	.	.	.	.	.	0.609	.	.	.	.	.
1131	1	32	0	0	0	0	0	192	.	.	.	.	.	0.588	.	.	.	.	.
1131	1	32	0	0	0	0	0	192	.	.	.	.	.	0.286	.	.	.	.	.
1131	1	32	0	0	0	0	0	192	.	.	.	.	.	0.761	.	.	.	.	.
1131	1	32	0	0	0	0	0	192	.	.	.	.	.	0.241	.	.	.	.	.
1131	1	32	0	0	0	0	0	192	.	.	.	.	.	0.609	.	.	.	.	.
1131	1	32	0	0	0	0	0	192	.	.	.	.	.	0.292	.	.	.	.	.
1131	1	32	0	0	0	0	0	216	.	.	.	.	.	.	.	.	.	.	.
1131	1	32	0	0	0	0	0	216	.	.	.	.	.	.	.	.	.	.	.
1131	1	32	0	0	0	0	0	216	.	.	.	.	.	.	.	.	.	.	.
1131	1	32	0	0	0	0	0	216	.	.	.	.	.	.	.	.	.	.	.
1131	1	32	0	0	0	0	0	216	.	.	.	.	.	.	.	.	.	.	.
1131	1	32	0	0	0	0	0	216	.	.	.	.	.	.	.	.	.	.	.
1131	1	32	0	0	0	0	0	216	.	.	.	.	.	.	.	.	.	.	.
1131	1	32	0	0	0	0	0	216	.	.	.	.	.	.	.	.	.	.	.
1131	1	32	0	0	0	0	0	216	.	.	.	.	.	.	.	.	.	.	.
1131	1	32	0	0	0	0	0	216	.	.	.	.	.	.	.	.	.	.	.
1131	1	32	0	0	0	0	0	240	.	.	.	.	.	.	.	.	.	.	.
1131	1	32	0	0	0	0	0	240	.	.	.	.	.	.	.	.	.	.	.
1131	1	32	0	0	0	0	0	240	.	.	.	.	.	.	.	.	.	.	.
1131	1	32	0	0	0	0	0	240	.	.	.	.	.	.	.	.	.	.	.
1131	1	32	0	0	0	0	0	240	.	.	.	.	.	.	.	.	.	.	.
1131	1	32	0	0	0	0	0	240	.	.	.	.	.	.	.	.	.	.	.
1131	1	32	0	0	0	0	0	240	.	.	.	.	.	.	.	.	.	.	.
1131	1	32	0	0	0	0	0	240	.	.	.	.	.	.	.	.	.	.	.
1131	1	32	0	0	0	0	0	240	.	.	.	.	.	.	.	.	.	.	.
1131	1	32	0	0	0	0	0	240	.	.	.	.	.	.	.	.	.	.	.
1131	1	32	0	0	0	0	0	264	.	.	.	.	.	0.598	.	.	.	.	.
1131	1	32	0	0	0	0	0	264	.	.	.	.	.	0.339	.	.	.	.	.
1131	1	32	0	0	0	0	0	264	.	.	.	.	.	0.342	.	.	.	.	.
1131	1	32	0	0	0	0	0	264	.	.	.	.	.	0.841	.	.	.	.	.
1131	1	32	0	0	0	0	0	264	.	.	.	.	.	0.841	.	.	.	.	.
1131	1	32	0	0	0	0	0	264	.	.	.	.	.	0.405	.	.	.	.	.
1131	1	32	0	0	0	0	0	264	.	.	.	.	.	1.15	.	.	.	.	.
1131	1	32	0	0	0	0	0	264	.	.	.	.	.	0.359	.	.	.	.	.
1131	1	32	0	0	0	0	0	264	.	.	.	.	.	0.994	.	.	.	.	.
1131	1	32	0	0	0	0	0	264	.	.	.	.	.	0.526	.	.	.	.	.
1131	1	32	0	0	0	0	0	288	.	.	.	.	.	.	.	.	.	.	.
1131	1	32	0	0	0	0	0	288	.	.	.	.	.	.	.	.	.	.	.
1131	1	32	0	0	0	0	0	288	.	.	.	.	.	.	.	.	.	.	.
1131	1	32	0	0	0	0	0	288	.	.	.	.	.	.	.	.	.	.	.
1131	1	32	0	0	0	0	0	288	.	.	.	.	.	.	.	.	.	.	.
1131	1	32	0	0	0	0	0	288	.	.	.	.	.	.	.	.	.	.	.
1131	1	32	0	0	0	0	0	288	.	.	.	.	.	.	.	.	.	.	.
1131	1	32	0	0	0	0	0	288	.	.	.	.	.	.	.	.	.	.	.
1131	1	32	0	0	0	0	0	288	.	.	.	.	.	.	.	.	.	.	.
1131	1	32	0	0	0	0	0	288	.	.	.	.	.	.	.	.	.	.	.
1131	1	32	0	0	0	0	0	312	.	.	.	.	.	0.779	.	.	.	.	.
1131	1	32	0	0	0	0	0	312	.	.	.	.	.	0.476	.	.	.	.	.
1131	1	32	0	0	0	0	0	312	.	.	.	.	.	0.35	.	.	.	.	.
1131	1	32	0	0	0	0	0	312	.	.	.	.	.	1.18	.	.	.	.	.
1131	1	32	0	0	0	0	0	312	.	.	.	.	.	1.114	.	.	.	.	.
1131	1	32	0	0	0	0	0	312	.	.	.	.	.	0.628	.	.	.	.	.
1131	1	32	0	0	0	0	0	312	.	.	.	.	.	1.403	.	.	.	.	.
1131	1	32	0	0	0	0	0	312	.	.	.	.	.	0.332	.	.	.	.	.
1131	1	32	0	0	0	0	0	312	.	.	.	.	.	1.374	.	.	.	.	.
1131	1	32	0	0	0	0	0	312	.	.	.	.	.	0.643	.	.	.	.	.
1131	1	32	0	0	0	0	0	336	.	.	.	.	.	.	.	.	.	.	.
1131	1	32	0	0	0	0	0	336	.	.	.	.	.	.	.	.	.	.	.
1131	1	32	0	0	0	0	0	336	.	.	.	.	.	.	.	.	.	.	.
1131	1	32	0	0	0	0	0	336	.	.	.	.	.	.	.	.	.	.	.
1131	1	32	0	0	0	0	0	336	.	.	.	.	.	.	.	.	.	.	.
1131	1	32	0	0	0	0	0	336	.	.	.	.	.	.	.	.	.	.	.
1131	1	32	0	0	0	0	0	336	.	.	.	.	.	.	.	.	.	.	.
1131	1	32	0	0	0	0	0	336	.	.	.	.	.	.	.	.	.	.	.
1131	1	32	0	0	0	0	0	336	.	.	.	.	.	.	.	.	.	.	.
1131	1	32	0	0	0	0	0	336	.	.	.	.	.	.	.	.	.	.	.
1131	1	32	0	0	0	0	0	360	.	.	.	.	.	1.199	.	.	.	.	.
1131	1	32	0	0	0	0	0	360	.	.	.	.	.	0.602	.	.	.	.	.
1131	1	32	0	0	0	0	0	360	.	.	.	.	.	0.541	.	.	.	.	.
1131	1	32	0	0	0	0	0	360	.	.	.	.	.	1.572	.	.	.	.	.
1131	1	32	0	0	0	0	0	360	.	.	.	.	.	1.527	.	.	.	.	.
1131	1	32	0	0	0	0	0	360	.	.	.	.	.	0.636	.	.	.	.	.
1131	1	32	0	0	0	0	0	360	.	.	.	.	.	1.621	.	.	.	.	.
1131	1	32	0	0	0	0	0	360	.	.	.	.	.	0.494	.	.	.	.	.
1131	1	32	0	0	0	0	0	360	.	.	.	.	.	1.359	.	.	.	.	.
1131	1	32	0	0	0	0	0	360	.	.	.	.	.	0.816	.	.	.	.	.
%12.5mg/kg BD every 12 hrs
1131	2	33	0	0	0	0	0	120	.	.	.	.	.	0.344	.	.	.	.	.
1131	2	33	0	0	0	0	0	120	.	.	.	.	.	0.269	.	.	.	.	.
1131	2	33	0	0	0	0	0	120	.	.	.	.	.	0.424	.	.	.	.	.
1131	2	33	0	0	0	0	0	120	.	.	.	.	.	0.221	.	.	.	.	.
1131	2	33	0	0	0	0	0	120	.	.	.	.	.	0.294	.	.	.	.	.
1131	2	33	0	0	0	0	0	120	.	.	.	.	.	0.329	.	.	.	.	.
1131	2	33	0	0	0	0	0	120	.	.	.	.	.	0.315	.	.	.	.	.
1131	2	33	0	0	0	0	0	120	.	.	.	.	.	0.438	.	.	.	.	.
1131	2	33	0	0	0	0	0	120	.	.	.	.	.	0.364	.	.	.	.	.
1131	2	33	0	0	0	0	0	120	.	.	.	.	.	0.376	.	.	.	.	.
1131	2	33	1	12.5	2	12	20	144	.	.	.	.	.	.	.	.	.	.	.
1131	2	33	0	0	0	0	0	144	.	.	.	.	.	.	.	.	.	.	.
1131	2	33	0	0	0	0	0	144	.	.	.	.	.	.	.	.	.	.	.
1131	2	33	0	0	0	0	0	144	.	.	.	.	.	.	.	.	.	.	.
1131	2	33	0	0	0	0	0	144	.	.	.	.	.	.	.	.	.	.	.
1131	2	33	0	0	0	0	0	144	.	.	.	.	.	.	.	.	.	.	.
1131	2	33	0	0	0	0	0	144	.	.	.	.	.	.	.	.	.	.	.
1131	2	33	0	0	0	0	0	144	.	.	.	.	.	.	.	.	.	.	.
1131	2	33	0	0	0	0	0	144	.	.	.	.	.	.	.	.	.	.	.
1131	2	33	0	0	0	0	0	144	.	.	.	.	.	.	.	.	.	.	.
1131	2	33	0	0	0	0	0	144	.	.	.	.	.	.	.	.	.	.	.
1131	2	33	0	0	0	0	0	168	.	.	.	.	.	.	.	.	.	.	.
1131	2	33	0	0	0	0	0	168	.	.	.	.	.	.	.	.	.	.	.
1131	2	33	0	0	0	0	0	168	.	.	.	.	.	.	.	.	.	.	.
1131	2	33	0	0	0	0	0	168	.	.	.	.	.	.	.	.	.	.	.
1131	2	33	0	0	0	0	0	168	.	.	.	.	.	.	.	.	.	.	.
1131	2	33	0	0	0	0	0	168	.	.	.	.	.	.	.	.	.	.	.
1131	2	33	0	0	0	0	0	168	.	.	.	.	.	.	.	.	.	.	.
1131	2	33	0	0	0	0	0	168	.	.	.	.	.	.	.	.	.	.	.
1131	2	33	0	0	0	0	0	168	.	.	.	.	.	.	.	.	.	.	.
1131	2	33	0	0	0	0	0	168	.	.	.	.	.	.	.	.	.	.	.
1131	2	33	0	0	0	0	0	192	.	.	.	.	.	0.487	.	.	.	.	.
1131	2	33	0	0	0	0	0	192	.	.	.	.	.	0.292	.	.	.	.	.
1131	2	33	0	0	0	0	0	192	.	.	.	.	.	0.66	.	.	.	.	.
1131	2	33	0	0	0	0	0	192	.	.	.	.	.	0.198	.	.	.	.	.
1131	2	33	0	0	0	0	0	192	.	.	.	.	.	0.36	.	.	.	.	.
1131	2	33	0	0	0	0	0	192	.	.	.	.	.	0.546	.	.	.	.	.
1131	2	33	0	0	0	0	0	192	.	.	.	.	.	0.345	.	.	.	.	.
1131	2	33	0	0	0	0	0	192	.	.	.	.	.	0.525	.	.	.	.	.
1131	2	33	0	0	0	0	0	192	.	.	.	.	.	0.312	.	.	.	.	.
1131	2	33	0	0	0	0	0	192	.	.	.	.	.	0.49	.	.	.	.	.
1131	2	33	0	0	0	0	0	216	.	.	.	.	.	.	.	.	.	.	.
1131	2	33	0	0	0	0	0	216	.	.	.	.	.	.	.	.	.	.	.
1131	2	33	0	0	0	0	0	216	.	.	.	.	.	.	.	.	.	.	.
1131	2	33	0	0	0	0	0	216	.	.	.	.	.	.	.	.	.	.	.
1131	2	33	0	0	0	0	0	216	.	.	.	.	.	.	.	.	.	.	.
1131	2	33	0	0	0	0	0	216	.	.	.	.	.	.	.	.	.	.	.
1131	2	33	0	0	0	0	0	216	.	.	.	.	.	.	.	.	.	.	.
1131	2	33	0	0	0	0	0	216	.	.	.	.	.	.	.	.	.	.	.
1131	2	33	0	0	0	0	0	216	.	.	.	.	.	.	.	.	.	.	.
1131	2	33	0	0	0	0	0	216	.	.	.	.	.	.	.	.	.	.	.
1131	2	33	0	0	0	0	0	240	.	.	.	.	.	.	.	.	.	.	.
1131	2	33	0	0	0	0	0	240	.	.	.	.	.	.	.	.	.	.	.
1131	2	33	0	0	0	0	0	240	.	.	.	.	.	.	.	.	.	.	.
1131	2	33	0	0	0	0	0	240	.	.	.	.	.	.	.	.	.	.	.
1131	2	33	0	0	0	0	0	240	.	.	.	.	.	.	.	.	.	.	.
1131	2	33	0	0	0	0	0	240	.	.	.	.	.	.	.	.	.	.	.
1131	2	33	0	0	0	0	0	240	.	.	.	.	.	.	.	.	.	.	.
1131	2	33	0	0	0	0	0	240	.	.	.	.	.	.	.	.	.	.	.
1131	2	33	0	0	0	0	0	240	.	.	.	.	.	.	.	.	.	.	.
1131	2	33	0	0	0	0	0	240	.	.	.	.	.	.	.	.	.	.	.
1131	2	33	0	0	0	0	0	264	.	.	.	.	.	0.733	.	.	.	.	.
1131	2	33	0	0	0	0	0	264	.	.	.	.	.	0.24	.	.	.	.	.
1131	2	33	0	0	0	0	0	264	.	.	.	.	.	0.6	.	.	.	.	.
1131	2	33	0	0	0	0	0	264	.	.	.	.	.	0.216	.	.	.	.	.
1131	2	33	0	0	0	0	0	264	.	.	.	.	.	0.543	.	.	.	.	.
1131	2	33	0	0	0	0	0	264	.	.	.	.	.	0.842	.	.	.	.	.
1131	2	33	0	0	0	0	0	264	.	.	.	.	.	0.541	.	.	.	.	.
1131	2	33	0	0	0	0	0	264	.	.	.	.	.	0.797	.	.	.	.	.
1131	2	33	0	0	0	0	0	264	.	.	.	.	.	0.454	.	.	.	.	.
1131	2	33	0	0	0	0	0	264	.	.	.	.	.	0.479	.	.	.	.	.
1131	2	33	0	0	0	0	0	288	.	.	.	.	.	.	.	.	.	.	.
1131	2	33	0	0	0	0	0	288	.	.	.	.	.	.	.	.	.	.	.
1131	2	33	0	0	0	0	0	288	.	.	.	.	.	.	.	.	.	.	.
1131	2	33	0	0	0	0	0	288	.	.	.	.	.	.	.	.	.	.	.
1131	2	33	0	0	0	0	0	288	.	.	.	.	.	.	.	.	.	.	.
1131	2	33	0	0	0	0	0	288	.	.	.	.	.	.	.	.	.	.	.
1131	2	33	0	0	0	0	0	288	.	.	.	.	.	.	.	.	.	.	.
1131	2	33	0	0	0	0	0	288	.	.	.	.	.	.	.	.	.	.	.
1131	2	33	0	0	0	0	0	288	.	.	.	.	.	.	.	.	.	.	.
1131	2	33	0	0	0	0	0	288	.	.	.	.	.	.	.	.	.	.	.
1131	2	33	0	0	0	0	0	312	.	.	.	.	.	0.661	.	.	.	.	.
1131	2	33	0	0	0	0	0	312	.	.	.	.	.	0.312	.	.	.	.	.
1131	2	33	0	0	0	0	0	312	.	.	.	.	.	0.553	.	.	.	.	.
1131	2	33	0	0	0	0	0	312	.	.	.	.	.	0.242	.	.	.	.	.
1131	2	33	0	0	0	0	0	312	.	.	.	.	.	0.597	.	.	.	.	.
1131	2	33	0	0	0	0	0	312	.	.	.	.	.	0.827	.	.	.	.	.
1131	2	33	0	0	0	0	0	312	.	.	.	.	.	0.574	.	.	.	.	.
1131	2	33	0	0	0	0	0	312	.	.	.	.	.	0.909	.	.	.	.	.
1131	2	33	0	0	0	0	0	312	.	.	.	.	.	0.55	.	.	.	.	.
1131	2	33	0	0	0	0	0	312	.	.	.	.	.	0.56	.	.	.	.	.
1131	2	33	0	0	0	0	0	336	.	.	.	.	.	.	.	.	.	.	.
1131	2	33	0	0	0	0	0	336	.	.	.	.	.	.	.	.	.	.	.
1131	2	33	0	0	0	0	0	336	.	.	.	.	.	.	.	.	.	.	.
1131	2	33	0	0	0	0	0	336	.	.	.	.	.	.	.	.	.	.	.
1131	2	33	0	0	0	0	0	336	.	.	.	.	.	.	.	.	.	.	.
1131	2	33	0	0	0	0	0	336	.	.	.	.	.	.	.	.	.	.	.
1131	2	33	0	0	0	0	0	336	.	.	.	.	.	.	.	.	.	.	.
1131	2	33	0	0	0	0	0	336	.	.	.	.	.	.	.	.	.	.	.
1131	2	33	0	0	0	0	0	336	.	.	.	.	.	.	.	.	.	.	.
1131	2	33	0	0	0	0	0	336	.	.	.	.	.	.	.	.	.	.	.
1131	2	33	0	0	0	0	0	360	.	.	.	.	.	0.748	.	.	.	.	.
1131	2	33	0	0	0	0	0	360	.	.	.	.	.	0.33	.	.	.	.	.
1131	2	33	0	0	0	0	0	360	.	.	.	.	.	0.684	.	.	.	.	.
1131	2	33	0	0	0	0	0	360	.	.	.	.	.	0.33	.	.	.	.	.
1131	2	33	0	0	0	0	0	360	.	.	.	.	.	0.757	.	.	.	.	.
1131	2	33	0	0	0	0	0	360	.	.	.	.	.	0.932	.	.	.	.	.
1131	2	33	0	0	0	0	0	360	.	.	.	.	.	0.678	.	.	.	.	.
1131	2	33	0	0	0	0	0	360	.	.	.	.	.	1.066	.	.	.	.	.
1131	2	33	0	0	0	0	0	360	.	.	.	.	.	0.662	.	.	.	.	.
1131	2	33	0	0	0	0	0	360	.	.	.	.	.	0.702	.	.	.	.	.
%25mg/kg QD
1131	3	34	0	0	0	0	0	120	.	.	.	.	.	0.299	.	.	.	.	.
1131	3	34	0	0	0	0	0	120	.	.	.	.	.	0.287	.	.	.	.	.
1131	3	34	0	0	0	0	0	120	.	.	.	.	.	0.251	.	.	.	.	.
1131	3	34	0	0	0	0	0	120	.	.	.	.	.	0.352	.	.	.	.	.
1131	3	34	0	0	0	0	0	120	.	.	.	.	.	0.395	.	.	.	.	.
1131	3	34	0	0	0	0	0	120	.	.	.	.	.	0.364	.	.	.	.	.
1131	3	34	0	0	0	0	0	120	.	.	.	.	.	0.326	.	.	.	.	.
1131	3	34	0	0	0	0	0	120	.	.	.	.	.	0.324	.	.	.	.	.
1131	3	34	0	0	0	0	0	120	.	.	.	.	.	0.399	.	.	.	.	.
1131	3	34	0	0	0	0	0	120	.	.	.	.	.	0.434	.	.	.	.	.
1131	3	34	1	25	2	24	10	144	.	.	.	.	.	.	.	.	.	.	.
1131	3	34	0	0	0	0	0	144	.	.	.	.	.	.	.	.	.	.	.
1131	3	34	0	0	0	0	0	144	.	.	.	.	.	.	.	.	.	.	.
1131	3	34	0	0	0	0	0	144	.	.	.	.	.	.	.	.	.	.	.
1131	3	34	0	0	0	0	0	144	.	.	.	.	.	.	.	.	.	.	.
1131	3	34	0	0	0	0	0	144	.	.	.	.	.	.	.	.	.	.	.
1131	3	34	0	0	0	0	0	144	.	.	.	.	.	.	.	.	.	.	.
1131	3	34	0	0	0	0	0	144	.	.	.	.	.	.	.	.	.	.	.
1131	3	34	0	0	0	0	0	144	.	.	.	.	.	.	.	.	.	.	.
1131	3	34	0	0	0	0	0	144	.	.	.	.	.	.	.	.	.	.	.
1131	3	34	0	0	0	0	0	144	.	.	.	.	.	.	.	.	.	.	.
1131	3	34	0	0	0	0	0	168	.	.	.	.	.	.	.	.	.	.	.
1131	3	34	0	0	0	0	0	168	.	.	.	.	.	.	.	.	.	.	.
1131	3	34	0	0	0	0	0	168	.	.	.	.	.	.	.	.	.	.	.
1131	3	34	0	0	0	0	0	168	.	.	.	.	.	.	.	.	.	.	.
1131	3	34	0	0	0	0	0	168	.	.	.	.	.	.	.	.	.	.	.
1131	3	34	0	0	0	0	0	168	.	.	.	.	.	.	.	.	.	.	.
1131	3	34	0	0	0	0	0	168	.	.	.	.	.	.	.	.	.	.	.
1131	3	34	0	0	0	0	0	168	.	.	.	.	.	.	.	.	.	.	.
1131	3	34	0	0	0	0	0	168	.	.	.	.	.	.	.	.	.	.	.
1131	3	34	0	0	0	0	0	168	.	.	.	.	.	.	.	.	.	.	.
1131	3	34	0	0	0	0	0	192	.	.	.	.	.	0.373	.	.	.	.	.
1131	3	34	0	0	0	0	0	192	.	.	.	.	.	0.344	.	.	.	.	.
1131	3	34	0	0	0	0	0	192	.	.	.	.	.	0.221	.	.	.	.	.
1131	3	34	0	0	0	0	0	192	.	.	.	.	.	0.539	.	.	.	.	.
1131	3	34	0	0	0	0	0	192	.	.	.	.	.	0.647	.	.	.	.	.
1131	3	34	0	0	0	0	0	192	.	.	.	.	.	0.405	.	.	.	.	.
1131	3	34	0	0	0	0	0	192	.	.	.	.	.	0.454	.	.	.	.	.
1131	3	34	0	0	0	0	0	192	.	.	.	.	.	0.384	.	.	.	.	.
1131	3	34	0	0	0	0	0	192	.	.	.	.	.	0.436	.	.	.	.	.
1131	3	34	0	0	0	0	0	192	.	.	.	.	.	0.628	.	.	.	.	.
1131	3	34	0	0	0	0	0	216	.	.	.	.	.	.	.	.	.	.	.
1131	3	34	0	0	0	0	0	216	.	.	.	.	.	.	.	.	.	.	.
1131	3	34	0	0	0	0	0	216	.	.	.	.	.	.	.	.	.	.	.
1131	3	34	0	0	0	0	0	216	.	.	.	.	.	.	.	.	.	.	.
1131	3	34	0	0	0	0	0	216	.	.	.	.	.	.	.	.	.	.	.
1131	3	34	0	0	0	0	0	216	.	.	.	.	.	.	.	.	.	.	.
1131	3	34	0	0	0	0	0	216	.	.	.	.	.	.	.	.	.	.	.
1131	3	34	0	0	0	0	0	216	.	.	.	.	.	.	.	.	.	.	.
1131	3	34	0	0	0	0	0	216	.	.	.	.	.	.	.	.	.	.	.
1131	3	34	0	0	0	0	0	216	.	.	.	.	.	.	.	.	.	.	.
1131	3	34	0	0	0	0	0	240	.	.	.	.	.	.	.	.	.	.	.
1131	3	34	0	0	0	0	0	240	.	.	.	.	.	.	.	.	.	.	.
1131	3	34	0	0	0	0	0	240	.	.	.	.	.	.	.	.	.	.	.
1131	3	34	0	0	0	0	0	240	.	.	.	.	.	.	.	.	.	.	.
1131	3	34	0	0	0	0	0	240	.	.	.	.	.	.	.	.	.	.	.
1131	3	34	0	0	0	0	0	240	.	.	.	.	.	.	.	.	.	.	.
1131	3	34	0	0	0	0	0	240	.	.	.	.	.	.	.	.	.	.	.
1131	3	34	0	0	0	0	0	240	.	.	.	.	.	.	.	.	.	.	.
1131	3	34	0	0	0	0	0	240	.	.	.	.	.	.	.	.	.	.	.
1131	3	34	0	0	0	0	0	240	.	.	.	.	.	.	.	.	.	.	.
1131	3	34	0	0	0	0	0	264	.	.	.	.	.	0.532	.	.	.	.	.
1131	3	34	0	0	0	0	0	264	.	.	.	.	.	0.464	.	.	.	.	.
1131	3	34	0	0	0	0	0	264	.	.	.	.	.	0.164	.	.	.	.	.
1131	3	34	0	0	0	0	0	264	.	.	.	.	.	0.552	.	.	.	.	.
1131	3	34	0	0	0	0	0	264	.	.	.	.	.	0.78	.	.	.	.	.
1131	3	34	0	0	0	0	0	264	.	.	.	.	.	0.506	.	.	.	.	.
1131	3	34	0	0	0	0	0	264	.	.	.	.	.	0.452	.	.	.	.	.
1131	3	34	0	0	0	0	0	264	.	.	.	.	.	0.356	.	.	.	.	.
1131	3	34	0	0	0	0	0	264	.	.	.	.	.	0.552	.	.	.	.	.
1131	3	34	0	0	0	0	0	264	.	.	.	.	.	0.942	.	.	.	.	.
1131	3	34	0	0	0	0	0	288	.	.	.	.	.	.	.	.	.	.	.
1131	3	34	0	0	0	0	0	288	.	.	.	.	.	.	.	.	.	.	.
1131	3	34	0	0	0	0	0	288	.	.	.	.	.	.	.	.	.	.	.
1131	3	34	0	0	0	0	0	288	.	.	.	.	.	.	.	.	.	.	.
1131	3	34	0	0	0	0	0	288	.	.	.	.	.	.	.	.	.	.	.
1131	3	34	0	0	0	0	0	288	.	.	.	.	.	.	.	.	.	.	.
1131	3	34	0	0	0	0	0	288	.	.	.	.	.	.	.	.	.	.	.
1131	3	34	0	0	0	0	0	288	.	.	.	.	.	.	.	.	.	.	.
1131	3	34	0	0	0	0	0	288	.	.	.	.	.	.	.	.	.	.	.
1131	3	34	0	0	0	0	0	288	.	.	.	.	.	.	.	.	.	.	.
1131	3	34	0	0	0	0	0	312	.	.	.	.	.	0.51	.	.	.	.	.
1131	3	34	0	0	0	0	0	312	.	.	.	.	.	0.526	.	.	.	.	.
1131	3	34	0	0	0	0	0	312	.	.	.	.	.	0.118	.	.	.	.	.
1131	3	34	0	0	0	0	0	312	.	.	.	.	.	0.727	.	.	.	.	.
1131	3	34	0	0	0	0	0	312	.	.	.	.	.	1.026	.	.	.	.	.
1131	3	34	0	0	0	0	0	312	.	.	.	.	.	0.586	.	.	.	.	.
1131	3	34	0	0	0	0	0	312	.	.	.	.	.	0.487	.	.	.	.	.
1131	3	34	0	0	0	0	0	312	.	.	.	.	.	0.416	.	.	.	.	.
1131	3	34	0	0	0	0	0	312	.	.	.	.	.	0.686	.	.	.	.	.
1131	3	34	0	0	0	0	0	312	.	.	.	.	.	0.909	.	.	.	.	.
1131	3	34	0	0	0	0	0	336	.	.	.	.	.	.	.	.	.	.	.
1131	3	34	0	0	0	0	0	336	.	.	.	.	.	.	.	.	.	.	.
1131	3	34	0	0	0	0	0	336	.	.	.	.	.	.	.	.	.	.	.
1131	3	34	0	0	0	0	0	336	.	.	.	.	.	.	.	.	.	.	.
1131	3	34	0	0	0	0	0	336	.	.	.	.	.	.	.	.	.	.	.
1131	3	34	0	0	0	0	0	336	.	.	.	.	.	.	.	.	.	.	.
1131	3	34	0	0	0	0	0	336	.	.	.	.	.	.	.	.	.	.	.
1131	3	34	0	0	0	0	0	336	.	.	.	.	.	.	.	.	.	.	.
1131	3	34	0	0	0	0	0	336	.	.	.	.	.	.	.	.	.	.	.
1131	3	34	0	0	0	0	0	336	.	.	.	.	.	.	.	.	.	.	.
1131	3	34	0	0	0	0	0	360	.	.	.	.	.	0.742	.	.	.	.	.
1131	3	34	0	0	0	0	0	360	.	.	.	.	.	0.563	.	.	.	.	.
1131	3	34	0	0	0	0	0	360	.	.	.	.	.	0.131	.	.	.	.	.
1131	3	34	0	0	0	0	0	360	.	.	.	.	.	0.882	.	.	.	.	.
1131	3	34	0	0	0	0	0	360	.	.	.	.	.	1.268	.	.	.	.	.
1131	3	34	0	0	0	0	0	360	.	.	.	.	.	0.687	.	.	.	.	.
1131	3	34	0	0	0	0	0	360	.	.	.	.	.	0.826	.	.	.	.	.
1131	3	34	0	0	0	0	0	360	.	.	.	.	.	0.425	.	.	.	.	.
1131	3	34	0	0	0	0	0	360	.	.	.	.	.	0.893	.	.	.	.	.
1131	3	34	0	0	0	0	0	360	.	.	.	.	.	1.303	.	.	.	.	.
%75mg/kg QD
1131	4	35	0	0	0	0	0	120	.	.	.	.	.	0.294	.	.	.	.	.
1131	4	35	0	0	0	0	0	120	.	.	.	.	.	0.386	.	.	.	.	.
1131	4	35	0	0	0	0	0	120	.	.	.	.	.	0.258	.	.	.	.	.
1131	4	35	0	0	0	0	0	120	.	.	.	.	.	0.239	.	.	.	.	.
1131	4	35	0	0	0	0	0	120	.	.	.	.	.	0.357	.	.	.	.	.
1131	4	35	0	0	0	0	0	120	.	.	.	.	.	0.344	.	.	.	.	.
1131	4	35	0	0	0	0	0	120	.	.	.	.	.	0.317	.	.	.	.	.
1131	4	35	0	0	0	0	0	120	.	.	.	.	.	0.399	.	.	.	.	.
1131	4	35	0	0	0	0	0	120	.	.	.	.	.	0.445	.	.	.	.	.
1131	4	35	0	0	0	0	0	120	.	.	.	.	.	0.332	.	.	.	.	.
1131	4	35	1	75	2	24	10	144	.	.	.	.	.	.	.	.	.	.	.
1131	4	35	0	0	0	0	0	144	.	.	.	.	.	.	.	.	.	.	.
1131	4	35	0	0	0	0	0	144	.	.	.	.	.	.	.	.	.	.	.
1131	4	35	0	0	0	0	0	144	.	.	.	.	.	.	.	.	.	.	.
1131	4	35	0	0	0	0	0	144	.	.	.	.	.	.	.	.	.	.	.
1131	4	35	0	0	0	0	0	144	.	.	.	.	.	.	.	.	.	.	.
1131	4	35	0	0	0	0	0	144	.	.	.	.	.	.	.	.	.	.	.
1131	4	35	0	0	0	0	0	144	.	.	.	.	.	.	.	.	.	.	.
1131	4	35	0	0	0	0	0	144	.	.	.	.	.	.	.	.	.	.	.
1131	4	35	0	0	0	0	0	144	.	.	.	.	.	.	.	.	.	.	.
1131	4	35	0	0	0	0	0	144	.	.	.	.	.	.	.	.	.	.	.
1131	4	35	0	0	0	0	0	168	.	.	.	.	.	.	.	.	.	.	.
1131	4	35	0	0	0	0	0	168	.	.	.	.	.	.	.	.	.	.	.
1131	4	35	0	0	0	0	0	168	.	.	.	.	.	.	.	.	.	.	.
1131	4	35	0	0	0	0	0	168	.	.	.	.	.	.	.	.	.	.	.
1131	4	35	0	0	0	0	0	168	.	.	.	.	.	.	.	.	.	.	.
1131	4	35	0	0	0	0	0	168	.	.	.	.	.	.	.	.	.	.	.
1131	4	35	0	0	0	0	0	168	.	.	.	.	.	.	.	.	.	.	.
1131	4	35	0	0	0	0	0	168	.	.	.	.	.	.	.	.	.	.	.
1131	4	35	0	0	0	0	0	168	.	.	.	.	.	.	.	.	.	.	.
1131	4	35	0	0	0	0	0	168	.	.	.	.	.	.	.	.	.	.	.
1131	4	35	0	0	0	0	0	192	.	.	.	.	.	0.194	.	.	.	.	.
1131	4	35	0	0	0	0	0	192	.	.	.	.	.	0.285	.	.	.	.	.
1131	4	35	0	0	0	0	0	192	.	.	.	.	.	0.242	.	.	.	.	.
1131	4	35	0	0	0	0	0	192	.	.	.	.	.	0.215	.	.	.	.	.
1131	4	35	0	0	0	0	0	192	.	.	.	.	.	0.368	.	.	.	.	.
1131	4	35	0	0	0	0	0	192	.	.	.	.	.	0.467	.	.	.	.	.
1131	4	35	0	0	0	0	0	192	.	.	.	.	.	0.427	.	.	.	.	.
1131	4	35	0	0	0	0	0	192	.	.	.	.	.	0.476	.	.	.	.	.
1131	4	35	0	0	0	0	0	192	.	.	.	.	.	0.491	.	.	.	.	.
1131	4	35	0	0	0	0	0	192	.	.	.	.	.	0.332	.	.	.	.	.
1131	4	35	0	0	0	0	0	216	.	.	.	.	.	.	.	.	.	.	.
1131	4	35	0	0	0	0	0	216	.	.	.	.	.	.	.	.	.	.	.
1131	4	35	0	0	0	0	0	216	.	.	.	.	.	.	.	.	.	.	.
1131	4	35	0	0	0	0	0	216	.	.	.	.	.	.	.	.	.	.	.
1131	4	35	0	0	0	0	0	216	.	.	.	.	.	.	.	.	.	.	.
1131	4	35	0	0	0	0	0	216	.	.	.	.	.	.	.	.	.	.	.
1131	4	35	0	0	0	0	0	216	.	.	.	.	.	.	.	.	.	.	.
1131	4	35	0	0	0	0	0	216	.	.	.	.	.	.	.	.	.	.	.
1131	4	35	0	0	0	0	0	216	.	.	.	.	.	.	.	.	.	.	.
1131	4	35	0	0	0	0	0	216	.	.	.	.	.	.	.	.	.	.	.
1131	4	35	0	0	0	0	0	240	.	.	.	.	.	.	.	.	.	.	.
1131	4	35	0	0	0	0	0	240	.	.	.	.	.	.	.	.	.	.	.
1131	4	35	0	0	0	0	0	240	.	.	.	.	.	.	.	.	.	.	.
1131	4	35	0	0	0	0	0	240	.	.	.	.	.	.	.	.	.	.	.
1131	4	35	0	0	0	0	0	240	.	.	.	.	.	.	.	.	.	.	.
1131	4	35	0	0	0	0	0	240	.	.	.	.	.	.	.	.	.	.	.
1131	4	35	0	0	0	0	0	240	.	.	.	.	.	.	.	.	.	.	.
1131	4	35	0	0	0	0	0	240	.	.	.	.	.	.	.	.	.	.	.
1131	4	35	0	0	0	0	0	240	.	.	.	.	.	.	.	.	.	.	.
1131	4	35	0	0	0	0	0	240	.	.	.	.	.	.	.	.	.	.	.
1131	4	35	0	0	0	0	0	264	.	.	.	.	.	0.156	.	.	.	.	.
1131	4	35	0	0	0	0	0	264	.	.	.	.	.	0.208	.	.	.	.	.
1131	4	35	0	0	0	0	0	264	.	.	.	.	.	0.161	.	.	.	.	.
1131	4	35	0	0	0	0	0	264	.	.	.	.	.	0.137	.	.	.	.	.
1131	4	35	0	0	0	0	0	264	.	.	.	.	.	0.327	.	.	.	.	.
1131	4	35	0	0	0	0	0	264	.	.	.	.	.	0.402	.	.	.	.	.
1131	4	35	0	0	0	0	0	264	.	.	.	.	.	0.333	.	.	.	.	.
1131	4	35	0	0	0	0	0	264	.	.	.	.	.	0.312	.	.	.	.	.
1131	4	35	0	0	0	0	0	264	.	.	.	.	.	0.518	.	.	.	.	.
1131	4	35	0	0	0	0	0	264	.	.	.	.	.	0.242	.	.	.	.	.
1131	4	35	0	0	0	0	0	288	.	.	.	.	.	.	.	.	.	.	.
1131	4	35	0	0	0	0	0	288	.	.	.	.	.	.	.	.	.	.	.
1131	4	35	0	0	0	0	0	288	.	.	.	.	.	.	.	.	.	.	.
1131	4	35	0	0	0	0	0	288	.	.	.	.	.	.	.	.	.	.	.
1131	4	35	0	0	0	0	0	288	.	.	.	.	.	.	.	.	.	.	.
1131	4	35	0	0	0	0	0	288	.	.	.	.	.	.	.	.	.	.	.
1131	4	35	0	0	0	0	0	288	.	.	.	.	.	.	.	.	.	.	.
1131	4	35	0	0	0	0	0	288	.	.	.	.	.	.	.	.	.	.	.
1131	4	35	0	0	0	0	0	288	.	.	.	.	.	.	.	.	.	.	.
1131	4	35	0	0	0	0	0	288	.	.	.	.	.	.	.	.	.	.	.
1131	4	35	0	0	0	0	0	312	.	.	.	.	.	0.148	.	.	.	.	.
1131	4	35	0	0	0	0	0	312	.	.	.	.	.	0.173	.	.	.	.	.
1131	4	35	0	0	0	0	0	312	.	.	.	.	.	0.111	.	.	.	.	.
1131	4	35	0	0	0	0	0	312	.	.	.	.	.	0.125	.	.	.	.	.
1131	4	35	0	0	0	0	0	312	.	.	.	.	.	0.303	.	.	.	.	.
1131	4	35	0	0	0	0	0	312	.	.	.	.	.	0.235	.	.	.	.	.
1131	4	35	0	0	0	0	0	312	.	.	.	.	.	0.299	.	.	.	.	.
1131	4	35	0	0	0	0	0	312	.	.	.	.	.	0.238	.	.	.	.	.
1131	4	35	0	0	0	0	0	312	.	.	.	.	.	0.293	.	.	.	.	.
1131	4	35	0	0	0	0	0	312	.	.	.	.	.	0.189	.	.	.	.	.
1131	4	35	0	0	0	0	0	336	.	.	.	.	.	.	.	.	.	.	.
1131	4	35	0	0	0	0	0	336	.	.	.	.	.	.	.	.	.	.	.
1131	4	35	0	0	0	0	0	336	.	.	.	.	.	.	.	.	.	.	.
1131	4	35	0	0	0	0	0	336	.	.	.	.	.	.	.	.	.	.	.
1131	4	35	0	0	0	0	0	336	.	.	.	.	.	.	.	.	.	.	.
1131	4	35	0	0	0	0	0	336	.	.	.	.	.	.	.	.	.	.	.
1131	4	35	0	0	0	0	0	336	.	.	.	.	.	.	.	.	.	.	.
1131	4	35	0	0	0	0	0	336	.	.	.	.	.	.	.	.	.	.	.
1131	4	35	0	0	0	0	0	336	.	.	.	.	.	.	.	.	.	.	.
1131	4	35	0	0	0	0	0	336	.	.	.	.	.	.	.	.	.	.	.
1131	4	35	0	0	0	0	0	360	.	.	.	.	.	0.085	.	.	.	.	.
1131	4	35	0	0	0	0	0	360	.	.	.	.	.	0.076	.	.	.	.	.
1131	4	35	0	0	0	0	0	360	.	.	.	.	.	.	.	.	.	.	.
1131	4	35	0	0	0	0	0	360	.	.	.	.	.	0.119	.	.	.	.	.
1131	4	35	0	0	0	0	0	360	.	.	.	.	.	0.227	.	.	.	.	.
1131	4	35	0	0	0	0	0	360	.	.	.	.	.	0.124	.	.	.	.	.
1131	4	35	0	0	0	0	0	360	.	.	.	.	.	0.243	.	.	.	.	.
1131	4	35	0	0	0	0	0	360	.	.	.	.	.	0.189	.	.	.	.	.
1131	4	35	0	0	0	0	0	360	.	.	.	.	.	0.198	.	.	.	.	.
1131	4	35	0	0	0	0	0	360	.	.	.	.	.	0.167	.	.	.	.	.
1131	4	35	0	0	0	0	0	408	.	.	.	.	.	.	.	.	.	.	.
1131	4	35	0	0	0	0	0	408	.	.	.	.	.	.	.	.	.	.	.
1131	4	35	0	0	0	0	0	408	.	.	.	.	.	.	.	.	.	.	.
1131	4	35	0	0	0	0	0	408	.	.	.	.	.	.	.	.	.	.	.
1131	4	35	0	0	0	0	0	408	.	.	.	.	.	.	.	.	.	.	.
1131	4	35	0	0	0	0	0	408	.	.	.	.	.	.	.	.	.	.	.
1131	4	35	0	0	0	0	0	408	.	.	.	.	.	.	.	.	.	.	.
1131	4	35	0	0	0	0	0	408	.	.	.	.	.	.	.	.	.	.	.
1131	4	35	0	0	0	0	0	408	.	.	.	.	.	.	.	.	.	.	.
1131	4	35	0	0	0	0	0	408	.	.	.	.	.	.	.	.	.	.	.
1131	4	35	0	0	0	0	0	456	.	.	.	.	.	0.079	.	.	.	.	.
1131	4	35	0	0	0	0	0	456	.	.	.	.	.	.	.	.	.	.	.
1131	4	35	0	0	0	0	0	456	.	.	.	.	.	.	.	.	.	.	.
1131	4	35	0	0	0	0	0	456	.	.	.	.	.	0.078	.	.	.	.	.
1131	4	35	0	0	0	0	0	456	.	.	.	.	.	0.212	.	.	.	.	.
1131	4	35	0	0	0	0	0	456	.	.	.	.	.	0.141	.	.	.	.	.
1131	4	35	0	0	0	0	0	456	.	.	.	.	.	0.181	.	.	.	.	.
1131	4	35	0	0	0	0	0	456	.	.	.	.	.	0.173	.	.	.	.	.
1131	4	35	0	0	0	0	0	456	.	.	.	.	.	0.108	.	.	.	.	.
1131	4	35	0	0	0	0	0	456	.	.	.	.	.	0.115	.	.	.	.	.
1131	4	35	0	0	0	0	0	528	.	.	.	.	.	0.123	.	.	.	.	.
1131	4	35	0	0	0	0	0	528	.	.	.	.	.	.	.	.	.	.	.
1131	4	35	0	0	0	0	0	528	.	.	.	.	.	.	.	.	.	.	.
1131	4	35	0	0	0	0	0	528	.	.	.	.	.	0.089	.	.	.	.	.
1131	4	35	0	0	0	0	0	528	.	.	.	.	.	0.195	.	.	.	.	.
1131	4	35	0	0	0	0	0	528	.	.	.	.	.	0.054	.	.	.	.	.
1131	4	35	0	0	0	0	0	528	.	.	.	.	.	0.212	.	.	.	.	.
1131	4	35	0	0	0	0	0	528	.	.	.	.	.	0.166	.	.	.	.	.
1131	4	35	0	0	0	0	0	528	.	.	.	.	.	0.205	.	.	.	.	.
1131	4	35	0	0	0	0	0	528	.	.	.	.	.	0.118	.	.	.	.	.
1131	4	35	0	0	0	0	0	552	.	.	.	.	.	.	.	.	.	.	.
1131	4	35	0	0	0	0	0	552	.	.	.	.	.	.	.	.	.	.	.
1131	4	35	0	0	0	0	0	552	.	.	.	.	.	.	.	.	.	.	.
1131	4	35	0	0	0	0	0	552	.	.	.	.	.	.	.	.	.	.	.
1131	4	35	0	0	0	0	0	552	.	.	.	.	.	.	.	.	.	.	.
1131	4	35	0	0	0	0	0	552	.	.	.	.	.	.	.	.	.	.	.
1131	4	35	0	0	0	0	0	552	.	.	.	.	.	.	.	.	.	.	.
1131	4	35	0	0	0	0	0	552	.	.	.	.	.	.	.	.	.	.	.
1131	4	35	0	0	0	0	0	552	.	.	.	.	.	.	.	.	.	.	.
1131	4	35	0	0	0	0	0	552	.	.	.	.	.	.	.	.	.	.	.
1131	4	35	0	0	0	0	0	648	.	.	.	.	.	0.138	.	.	.	.	.
1131	4	35	0	0	0	0	0	648	.	.	.	.	.	.	.	.	.	.	.
1131	4	35	0	0	0	0	0	648	.	.	.	.	.	.	.	.	.	.	.
1131	4	35	0	0	0	0	0	648	.	.	.	.	.	0.117	.	.	.	.	.
1131	4	35	0	0	0	0	0	648	.	.	.	.	.	0.226	.	.	.	.	.
1131	4	35	0	0	0	0	0	648	.	.	.	.	.	.	.	.	.	.	.
1131	4	35	0	0	0	0	0	648	.	.	.	.	.	0.227	.	.	.	.	.
1131	4	35	0	0	0	0	0	648	.	.	.	.	.	0.163	.	.	.	.	.
1131	4	35	0	0	0	0	0	648	.	.	.	.	.	0.267	.	.	.	.	.
1131	4	35	0	0	0	0	0	648	.	.	.	.	.	0.1	.	.	.	.	.
1131	4	35	0	0	0	0	0	672	.	.	.	.	.	.	.	.	.	.	.
1131	4	35	0	0	0	0	0	672	.	.	.	.	.	.	.	.	.	.	.
1131	4	35	0	0	0	0	0	672	.	.	.	.	.	.	.	.	.	.	.
1131	4	35	0	0	0	0	0	672	.	.	.	.	.	.	.	.	.	.	.
1131	4	35	0	0	0	0	0	672	.	.	.	.	.	.	.	.	.	.	.
1131	4	35	0	0	0	0	0	672	.	.	.	.	.	.	.	.	.	.	.
1131	4	35	0	0	0	0	0	672	.	.	.	.	.	.	.	.	.	.	.
1131	4	35	0	0	0	0	0	672	.	.	.	.	.	.	.	.	.	.	.
1131	4	35	0	0	0	0	0	672	.	.	.	.	.	.	.	.	.	.	.
1131	4	35	0	0	0	0	0	672	.	.	.	.	.	.	.	.	.	.	.
1131	4	35	0	0	0	0	0	696	.	.	.	.	.	0.144	.	.	.	.	.
1131	4	35	0	0	0	0	0	696	.	.	.	.	.	.	.	.	.	.	.
1131	4	35	0	0	0	0	0	696	.	.	.	.	.	.	.	.	.	.	.
1131	4	35	0	0	0	0	0	696	.	.	.	.	.	0.119	.	.	.	.	.
1131	4	35	0	0	0	0	0	696	.	.	.	.	.	0.283	.	.	.	.	.
1131	4	35	0	0	0	0	0	696	.	.	.	.	.	.	.	.	.	.	.
1131	4	35	0	0	0	0	0	696	.	.	.	.	.	0.232	.	.	.	.	.
1131	4	35	0	0	0	0	0	696	.	.	.	.	.	0.173	.	.	.	.	.
1131	4	35	0	0	0	0	0	696	.	.	.	.	.	0.293	.	.	.	.	.
1131	4	35	0	0	0	0	0	696	.	.	.	.	.	0.139	.	.	.	.	.
1131	4	35	0	0	0	0	0	720	.	.	.	.	.	.	.	.	.	.	.
1131	4	35	0	0	0	0	0	720	.	.	.	.	.	.	.	.	.	.	.
1131	4	35	0	0	0	0	0	720	.	.	.	.	.	.	.	.	.	.	.
1131	4	35	0	0	0	0	0	720	.	.	.	.	.	.	.	.	.	.	.
1131	4	35	0	0	0	0	0	720	.	.	.	.	.	.	.	.	.	.	.
1131	4	35	0	0	0	0	0	720	.	.	.	.	.	.	.	.	.	.	.
1131	4	35	0	0	0	0	0	720	.	.	.	.	.	.	.	.	.	.	.
1131	4	35	0	0	0	0	0	720	.	.	.	.	.	.	.	.	.	.	.
1131	4	35	0	0	0	0	0	720	.	.	.	.	.	.	.	.	.	.	.
1131	4	35	0	0	0	0	0	720	.	.	.	.	.	.	.	.	.	.	.
1131	4	35	0	0	0	0	0	744	.	.	.	.	.	.	.	.	.	.	.
1131	4	35	0	0	0	0	0	744	.	.	.	.	.	.	.	.	.	.	.
1131	4	35	0	0	0	0	0	744	.	.	.	.	.	.	.	.	.	.	.
1131	4	35	0	0	0	0	0	744	.	.	.	.	.	.	.	.	.	.	.
1131	4	35	0	0	0	0	0	744	.	.	.	.	.	.	.	.	.	.	.
1131	4	35	0	0	0	0	0	744	.	.	.	.	.	.	.	.	.	.	.
1131	4	35	0	0	0	0	0	744	.	.	.	.	.	.	.	.	.	.	.
1131	4	35	0	0	0	0	0	744	.	.	.	.	.	.	.	.	.	.	.
1131	4	35	0	0	0	0	0	744	.	.	.	.	.	.	.	.	.	.	.
1131	4	35	0	0	0	0	0	744	.	.	.	.	.	.	.	.	.	.	.
1131	4	35	0	0	0	0	0	768	.	.	.	.	.	0.193	.	.	.	.	.
1131	4	35	0	0	0	0	0	768	.	.	.	.	.	.	.	.	.	.	.
1131	4	35	0	0	0	0	0	768	.	.	.	.	.	.	.	.	.	.	.
1131	4	35	0	0	0	0	0	768	.	.	.	.	.	0.137	.	.	.	.	.
1131	4	35	0	0	0	0	0	768	.	.	.	.	.	0.333	.	.	.	.	.
1131	4	35	0	0	0	0	0	768	.	.	.	.	.	.	.	.	.	.	.
1131	4	35	0	0	0	0	0	768	.	.	.	.	.	0.264	.	.	.	.	.
1131	4	35	0	0	0	0	0	768	.	.	.	.	.	0.254	.	.	.	.	.
1131	4	35	0	0	0	0	0	768	.	.	.	.	.	.	.	.	.	.	.
1131	4	35	0	0	0	0	0	768	.	.	.	.	.	0.198	.	.	.	.	.
1131	4	35	0	0	0	0	0	840	.	.	.	.	.	0.199	.	.	.	.	.
1131	4	35	0	0	0	0	0	840	.	.	.	.	.	.	.	.	.	.	.
1131	4	35	0	0	0	0	0	840	.	.	.	.	.	.	.	.	.	.	.
1131	4	35	0	0	0	0	0	840	.	.	.	.	.	0.195	.	.	.	.	.
1131	4	35	0	0	0	0	0	840	.	.	.	.	.	0.533	.	.	.	.	.
1131	4	35	0	0	0	0	0	840	.	.	.	.	.	.	.	.	.	.	.
1131	4	35	0	0	0	0	0	840	.	.	.	.	.	0.32	.	.	.	.	.
1131	4	35	0	0	0	0	0	840	.	.	.	.	.	0.256	.	.	.	.	.
1131	4	35	0	0	0	0	0	840	.	.	.	.	.	.	.	.	.	.	.
1131	4	35	0	0	0	0	0	840	.	.	.	.	.	0.286	.	.	.	.	.
%simulations for time above target vs TGI%
%control
91107	1	36	0	0	0	0	0	192	.	.	.	.	.	.	.	.	.	.	.
91107	1	36	0	0	0	0	0	504	.	.	.	.	.	.	.	.	.	.	.
%dose groups
91107	2	38	1	5	2	24	14	192	.	.	.	.	.	.	.	.	.	.	.
91107	2	38	0	0	0	0	0	504	.	.	.	.	.	.	.	.	.	.	.
91107	3	40	1	10	2	24	14	192	.	.	.	.	.	.	.	.	.	.	.
91107	3	40	0	0	0	0	0	504	.	.	.	.	.	.	.	.	.	.	.
91107	4	42	1	15	2	24	14	192	.	.	.	.	.	.	.	.	.	.	.
91107	4	42	0	0	0	0	0	504	.	.	.	.	.	.	.	.	.	.	.
91107	5	44	1	20	2	24	14	192	.	.	.	.	.	.	.	.	.	.	.
91107	5	44	0	0	0	0	0	504	.	.	.	.	.	.	.	.	.	.	.
91107	6	46	1	25	2	24	14	192	.	.	.	.	.	.	.	.	.	.	.
91107	6	46	0	0	0	0	0	504	.	.	.	.	.	.	.	.	.	.	.
91107	7	48	1	30	2	24	14	192	.	.	.	.	.	.	.	.	.	.	.
91107	7	48	0	0	0	0	0	504	.	.	.	.	.	.	.	.	.	.	.
91107	8	50	1	35	2	24	14	192	.	.	.	.	.	.	.	.	.	.	.
91107	8	50	0	0	0	0	0	504	.	.	.	.	.	.	.	.	.	.	.
91107	10	52	1	40	2	24	14	192	.	.	.	.	.	.	.	.	.	.	.
91107	10	52	0	0	0	0	0	504	.	.	.	.	.	.	.	.	.	.	.
91107	12	54	1	45	2	24	14	192	.	.	.	.	.	.	.	.	.	.	.
91107	12	54	0	0	0	0	0	504	.	.	.	.	.	.	.	.	.	.	.
91107	14	56	1	50	2	24	14	192	.	.	.	.	.	.	.	.	.	.	.
91107	14	56	0	0	0	0	0	504	.	.	.	.	.	.	.	.	.	.	.
91107	16	58	1	60	2	24	14	192	.	.	.	.	.	.	.	.	.	.	.
91107	16	58	0	0	0	0	0	504	.	.	.	.	.	.	.	.	.	.	.
91107	18	60	1	75	2	24	14	192	.	.	.	.	.	.	.	.	.	.	.
91107	18	60	0	0	0	0	0	504	.	.	.	.	.	.	.	.	.	.	.
91107	20	62	1	100	2	24	14	192	.	.	.	.	.	.	.	.	.	.	.
91107	20	62	0	0	0	0	0	504	.	.	.	.	.	.	.	.	.	.	.
91107	22	64	1	200	2	24	14	192	.	.	.	.	.	.	.	.	.	.	.
91107	22	64	0	0	0	0	0	504	.	.	.	.	.	.	.	.	.	.	.
91107	24	66	1	400	2	24	14	192	.	.	.	.	.	.	.	.	.	.	.
91107	24	66	0	0	0	0	0	504	.	.	.	.	.	.	.	.	.	.	.
%BD
91107	2	38	1	5	2	12	28	192	.	.	.	.	.	.	.	.	.	.	.
91107	2	38	0	0	0	0	0	504	.	.	.	.	.	.	.	.	.	.	.
91107	3	40	1	10	2	12	28	192	.	.	.	.	.	.	.	.	.	.	.
91107	3	40	0	0	0	0	0	504	.	.	.	.	.	.	.	.	.	.	.
91107	4	42	1	15	2	12	28	192	.	.	.	.	.	.	.	.	.	.	.
91107	4	42	0	0	0	0	0	504	.	.	.	.	.	.	.	.	.	.	.
91107	5	44	1	20	2	12	28	192	.	.	.	.	.	.	.	.	.	.	.
91107	5	44	0	0	0	0	0	504	.	.	.	.	.	.	.	.	.	.	.
91107	6	46	1	25	2	12	28	192	.	.	.	.	.	.	.	.	.	.	.
91107	6	46	0	0	0	0	0	504	.	.	.	.	.	.	.	.	.	.	.
91107	7	48	1	30	2	12	28	192	.	.	.	.	.	.	.	.	.	.	.
91107	7	48	0	0	0	0	0	504	.	.	.	.	.	.	.	.	.	.	.
91107	8	50	1	35	2	12	28	192	.	.	.	.	.	.	.	.	.	.	.
91107	8	50	0	0	0	0	0	504	.	.	.	.	.	.	.	.	.	.	.
91107	10	52	1	40	2	12	28	192	.	.	.	.	.	.	.	.	.	.	.
91107	10	52	0	0	0	0	0	504	.	.	.	.	.	.	.	.	.	.	.
91107	12	54	1	45	2	12	28	192	.	.	.	.	.	.	.	.	.	.	.
91107	12	54	0	0	0	0	0	504	.	.	.	.	.	.	.	.	.	.	.
91107	14	56	1	50	2	12	28	192	.	.	.	.	.	.	.	.	.	.	.
91107	14	56	0	0	0	0	0	504	.	.	.	.	.	.	.	.	.	.	.
91107	16	58	1	75	2	12	28	192	.	.	.	.	.	.	.	.	.	.	.
91107	16	58	0	0	0	0	0	504	.	.	.	.	.	.	.	.	.	.	.
